# Supplementary material for: Scaling the tail beat frequency and swimming speed in underwater undulatory swimming
Source: Nat Commun. 2023 Sep 9;14:5569. doi: 10.1038/s41467-023-41368-6 (PMC10492801; doi:10.1038/s41467-023-41368-6)
Supplement: Supplementary file 3 — Supplementary Data 1 [file 41467_2023_41368_MOESM3_ESM.xlsx]

## Sheet: Experimental details
	Vertebrate classification	Species	Wild/Reared	Method	Water temperature (°C)	Sample size	Thermoregulation	Length range (m)	Frequency range (Hz)	Speed range (m/s)	Reference
	Agnathans	Eptatretus stoutii	Wild	Filmed in a recirculating flow tank	9	4	Ectotherm	0.284	1,26-2,07	No data	[64]
		Myxine glutinosa	Wild	Filmed in a recirculating flow tank	9	2	Ectotherm	0.285	1,23-1,31	No data	[64]
		Petromyzon marinus	Wild	Filmed in a swim chamber	No data	12	Ectotherm	0,12-0,15	2,4-6,3	0,20-0,38	[65]
	Cartilaginous fishes	Taeniura lymma	Wild	Filmed in a water tank	No data	24	Ectotherm	0,149-0,179	1,7-3,0	0,16-0,48	[66]
		Ginglymostoma cirratum	Wild	Filmed in a water tank	24.5	1	Ectotherm	2.25	0.67	0.765	[67]
		Triakis semifasciata	Wild	Filmed in a water tank	24.5	1	Ectotherm	0.98	1.12	0.5684	[67]
		Negaprion brevirostris	Wild	Filmed in a water tank	24.5	1	Ectotherm	2.25	0.95	1057	[67]
		Sphyrna tiburo	Wild	Filmed in a water tank	24.5	1	Ectotherm	0.93	1.25	0.7812	[67]
		Carcharhinus limbatus	Wild	Filmed in a water tank	24.5	1	Ectotherm	0.97	1.13	0.776	[67]
		Carcharhinus leucas	Wild	Filmed in a water tank	24.5	1	Ectotherm	2.25	0.78	1305	[67]
		Isurus oxyrinchus	Wild	Filmed in a water tank	16-20	31	Heterothermic	0,82-1,25	0,3-1,3	0,17-0,61	[68]
		Cetorhinus maximus	Wild	Direct observation in the field	10	1	Ectotherm	9.5	0.2	No data	[17]
		Carcharhinus melanopterus	Wild	Acoustic animal attached-sensor	28	1	Ectotherm	1.6	0.6	No data	[17]
		Somniosus microcephalus	Wild	Accelerometer	2	1	Ectotherm	2.98	0.15	0.34	[17]
		Negaprion brevirostris	Wild	Accelerometer	25	1	Ectotherm	1.7	0.73	No data	[17]
		Ginglymostoma cirratum	Wild	Accelerometer	27	1	Ectotherm	2.5	0.4	No data	[17]
		Sphyrna lewini	Wild	Magnetic animal attached-sensor	26	1	Ectotherm	0.57	1.17	0.46	[17]
		Isurus oxyrinchus	Wild	Direct observation in the field	19	1	Heterothermic	1	1.03	No data	[17]
		Galeocerdo cuvier	Wild	Accelerometer	26	1	Ectotherm	3.57	0.51	0.69	[17]
		Rhincodon typus	Wild	Accelerometer	25	1	Ectotherm	6	0.21	No data	[17]
		Triaenodon obesus	Wild	Accelerometer	25	1	Ectotherm	1.3	0.89	No data	[17]
	Ray-finned fishes	Salmo irideus	Wild	Filmed in a water tank	No data	102	Ectotherm	0,04-0,293	2,1-23,6	0,02-2,77	[5]
		Carassius auratus	Wild	Filmed in a water tank	No data	111	Ectotherm	0,046-0,225	1,3-15,3	0,03-0,87	[5]
		Leuciscus leuciscus	Wild	Filmed in a water tank	No data	145	Ectotherm	0,052-0,24	1,7-19,5	0,08-2,21	[5]
		Trachurus symmetricus	Wild	Filmed in a water tank	17-19,5	71	Ectotherm	0,045-0,27	2,2-20,6	0,15-2,13	[7]
		Clupea harengus	Wild	Remote monitoring of echograms	7	1	Ectotherm	0.31	1.4	No data	[17]
		Salmo trutta	Wild	Electromyogram radiotelemetry	7	1	Ectotherm	0.3	1.75	No data	[17]
		Acipenser sinensis	Wild	Accelerometer	20	1	Ectotherm	2.99	0.77	No data	[17]
		Oncorhynchus tshawytscha	Wild	Remote monitoring of echograms	10	1	Ectotherm	1	1.5	No data	[17]
		Oncorhynchus keta	Wild	Accelerometer	18	1	Ectotherm	0.65	1.8	0.75	[17]
		Paralichthys olivaceus	Wild	Accelerometer	14	1	Ectotherm	0.52	1.48	0.31	[17]
		Mola mola	Wild	Accelerometer	16	1	Ectotherm	1.15	0.46	0.6	[17]
		Oncorhynchus gorbuscha	Wild	Electromyogram radiotelemetry	15	1	Ectotherm	0.52	2.23	1.14	[17]
		Oncorhynchus nerka	Wild	Remote monitoring of echograms	10	1	Ectotherm	0.7	2.4	No data	[17]
		Pollachius virens	Trained	Filmed in a water tank	No data	13	Ectotherm	0,35-0,40	1,9-6,7	0,63-2,48	[26]
		Scomber scombrus	Wild	Filmed in a water tank	No data	12	Ectotherm	0,3-0,34	4,5-14,9	1,29-3,81	[26]
		Istiophorus platypterus	Wild	High-speed video observations and tri-axial accelerometry	No data	12	Heterothermic	1,5-2,2	1,1-8,6	Estimates	[28]
		Acipenser fulvescens	Wild	Filmed in a water tank	No data	54	Ectotherm	0.157	2,0-5,3	0,12-0,43	[71]
		Salmo gairdneri	Trained	Filmed in a water tank	No data	40	Ectotherm	0.201	1,9-5,5	0,17-0,83	[72]
		Sarda chiliensis	Wild	Filmed in a water tank	22	28	Ectotherm	0.568	1,8-6,4	0,79-3,65	[70]
		Acipenser fulvescens	Wild	Accelerometer	10-20	26	Ectotherm	0,81-0,98	0,4-5,8	Estimates	[74]
		Oncorhynchus nerka	Wild	Direct observation in the field	No data	20	Ectotherm	0,51-0,80	2,0-3,3	No data	[74]
		Oncorhynchus tshawytscha	Wild	Direct observation in the field	No data	19	Ectotherm	0,84-1,21	1,0-2,0	No data	[74]
	Lobe-finned fishes	Protopterus annectens	Wild	Filmed in a water tank	24	3	Ectotherm	0.55	1,20-1,91	No data	[79]
	Amphibians	Rana septentrionalis	Wild	Filmed in a flow tank	22	6	Ectotherm	0.0475	4,46-11,2	0,07-0,34	[80]
		Rana clamitans	Wild	Filmed in a flow tank	22	9	Ectotherm	0.0525	3,43-13,49	0,04-0,51	[80]
		Rana catesbiana	Wild	Filmed in a flow tank	22	17	Ectotherm	0.06	3,4-16,5	0,09-0,55	[80]
	Reptiles	Alligator mississippiensis	Wild	Filmed in a flow tank	24-26	19	Ectotherm	0.467	1,30-3,03	0,12-0,85	[81]
		Nerodia f, pictiventris	Wild	Filmed in a pool	22	9	Ectotherm	0,24-0,99	2,0-5,3	No data	[82]
		Elaphe g, guttata	Wild	Filmed in a pool	22	5	Ectotherm	0,335-1,265	1,2-3,0	No data	[82]
		Aptenodytes forsteri	Wild	Field measurements	No data	2	Endotherm	1.28	1,35-1,47	1,7-2,2	[49]
		Aptenodytes patagonicus	Wild	Field measurements	No data	1	Endotherm	1	1.55	2.1	[49]
		Pygoscelis papua	Wild	Field measurements	No data	1	Endotherm	0.78	2.18	2.3	[49]
		Pygoscelis adeliae	Wild	Field measurements	No data	1	Endotherm	0.74	2.33	2.1	[49]
		Pygoscelis antarcticus	Wild	Field measurements	No data	1	Endotherm	0.79	2.56	2.3	[49]
		Eudyptes chrysolophus	Wild	Field measurements	No data	1	Endotherm	0.66	2.29	2	[49]
		Eudyptula minor	Wild	Field measurements	No data	1	Endotherm	0.45	3.5	1.8	[49]
	Mammals	Stenella frontalis	Trained	Filmed in pools	12-22	12	Endotherm	1.83	1,5-3,8	1,67-4,84	[6]
		Lagenorhynchus obliquidens	Trained	Filmed in pools	12-22	12	Endotherm	2.2	2,7-4,5	5,76-7,07	[6]
		Tursiops truncatus	Trained	Filmed in pools	20-22	62	Endotherm	2,58-2,90	0,7-3,7	1,16-6,35	[6,27]
		Delphinapterus leucas	Trained	Filmed in pools	20-22	19	Endotherm	3.55	0,6-1,7	1,30-3,86	[27]
		Pseudorca crassidens	Trained	Filmed in pools	20-22	43	Endotherm	3.75	0,8-3,2	1,61-7,83	[27]
		Orcinus orca	Trained	Filmed in pools	14	32	Endotherm	4,75-5,6	1,1-2,3	1,96-8,35	[6,27]
		Orcinus orca	Wild	Field experiments using accelerometers	No data	5	Endotherm	5,60-7,43	0,35-0,51	No data	[16]
		Physeter macrocephalus	Wild	Field experiments using accelerometers	No data	12	Endotherm	7,71-13,61	0,17-0,23	No data	[16]
		Balaenoptera bonaerensis	Wild	Field experiments using accelerometers	No data	27	Endotherm	4,51-8,77	0,33-0,54	1,85-3,49	[56]
		Megaptera novaeangliae	Wild	Field experiments using accelerometers	No data	54	Endotherm	7,05-14,78	0,18-0,47	1,61-3,43	[56]
		Balaenoptera physalus	Wild	Field experiments using accelerometers	No data	4	Endotherm	9,87-14,20	0,24-0,43	1,41-3,61	[56]
		Balaenoptera borealis	Wild	Field experiments using accelerometers	No data	2	Endotherm	16,59-16,62	0,22-0,30	1,98-2,17	[56]
		Balaenoptera edeni	Wild	Field experiments using accelerometers	No data	4	Endotherm	18,40-19,37	0,21-0,34	2,39-4,94	[56]
		Balaenoptera musculus	Wild	Field experiments using accelerometers	No data	32	Endotherm	19,17-25,31	0,15-0,28	1,71-2,96	[56]
		Trichechus manatus latirostris	Wild	Filmed in pools	24-25	50	Endotherm	3.34	0,26-0,55	0,27-1,14	[84]
		Balaenoptera physalus	Wild	Bioacoustic probe with accelerometer	No data	7	Endotherm	19	0,23-0,28	2,5-4	[83]
		Phoca hispida	Wild	Filmed in a recirculating flume	No data	7	Endotherm	1,03-1,09	0,77-1,26	0,75-1,42	[85]
		Phoca groenlandica	Wild	Filmed in a recirculating flume	No data	5	Endotherm	1,43-1,64	0,55-1,14	0,60-1,26	[85]
		Total	1216

## Sheet: L f U
Clade	Species	Length (m)	Frequency (Hz)	Speed (m/s)	Mass (kg) (when length was not available)
Crocodilians	Alligator mississippiensis	0.467	1.37195	0.12165	Known length
Crocodilians	Alligator mississippiensis	0.467	1.29675	0.411955	Known length
Crocodilians	Alligator mississippiensis	0.467	1.49923	0.318438	Known length
Crocodilians	Alligator mississippiensis	0.467	1.49198	0.351845	Known length
Crocodilians	Alligator mississippiensis	0.467	1.69474	0.311304	Known length
Crocodilians	Alligator mississippiensis	0.467	1.7259	0.584213	Known length
Crocodilians	Alligator mississippiensis	0.467	1.78355	0.253619	Known length
Crocodilians	Alligator mississippiensis	0.467	1.7886	0.27204	Known length
Crocodilians	Alligator mississippiensis	0.467	1.87074	0.357169	Known length
Crocodilians	Alligator mississippiensis	0.467	1.88327	0.387098	Known length
Crocodilians	Alligator mississippiensis	0.467	1.83135	0.397522	Known length
Crocodilians	Alligator mississippiensis	0.467	2.0768	0.47325	Known length
Crocodilians	Alligator mississippiensis	0.467	2.26731	0.454605	Known length
Crocodilians	Alligator mississippiensis	0.467	2.38042	0.311669	Known length
Crocodilians	Alligator mississippiensis	0.467	2.43565	0.457867	Known length
Crocodilians	Alligator mississippiensis	0.467	2.44183	0.649051	Known length
Crocodilians	Alligator mississippiensis	0.467	2.62975	0.652276	Known length
Crocodilians	Alligator mississippiensis	0.467	2.77848	0.691262	Known length
Crocodilians	Alligator mississippiensis	0.467	3.02932	0.8476	Known length
Ray-finned fishes	Salmo irideus	0.04	3.4852	0.0194553	Known length
Ray-finned fishes	Salmo irideus	0.04	3.85514	0.0330739	Known length
Ray-finned fishes	Salmo irideus	0.04	4.16667	0.040856	Known length
Ray-finned fishes	Salmo irideus	0.04	4.43925	0.0466926	Known length
Ray-finned fishes	Salmo irideus	0.04	4.65343	0.0642023	Known length
Ray-finned fishes	Salmo irideus	0.04	5.06231	0.0700389	Known length
Ray-finned fishes	Salmo irideus	0.04	5.45171	0.107004	Known length
Ray-finned fishes	Salmo irideus	0.04	5.97741	0.114786	Known length
Ray-finned fishes	Salmo irideus	0.04	6.40576	0.145914	Known length
Ray-finned fishes	Salmo irideus	0.04	6.7757	0.134241	Known length
Ray-finned fishes	Salmo irideus	0.04	7.12617	0.169261	Known length
Ray-finned fishes	Salmo irideus	0.04	7.71028	0.20428	Known length
Ray-finned fishes	Salmo irideus	0.04	9.59891	0.2393	Known length
Ray-finned fishes	Salmo irideus	0.04	10.6893	0.287938	Known length
Ray-finned fishes	Salmo irideus	0.04	11.3707	0.282101	Known length
Ray-finned fishes	Salmo irideus	0.04	11.8185	0.342412	Known length
Ray-finned fishes	Salmo irideus	0.04	15.5763	0.441634	Known length
Ray-finned fishes	Salmo irideus	0.04	23.5592	0.723735	Known length
Ray-finned fishes	Carassius auratus	0.046	1.30213	0.030247	Known length
Ray-finned fishes	Carassius auratus	0.046	2.11323	0.0507639	Known length
Ray-finned fishes	Carassius auratus	0.046	2.4342	0.040046	Known length
Ray-finned fishes	Carassius auratus	0.046	3.32989	0.0810017	Known length
Ray-finned fishes	Carassius auratus	0.046	3.58607	0.0864055	Known length
Ray-finned fishes	Carassius auratus	0.046	3.62922	0.0767329	Known length
Ray-finned fishes	Carassius auratus	0.046	4.91003	0.105902	Known length
Ray-finned fishes	Carassius auratus	0.046	5.03568	0.16613	Known length
Ray-finned fishes	Carassius auratus	0.046	8.687	0.225661	Known length
Ray-finned fishes	Carassius auratus	0.046	9.32597	0.274116	Known length
Ray-finned fishes	Carassius auratus	0.046	9.34866	0.242936	Known length
Ray-finned fishes	Leuciscus leuciscus	0.052	2.15461	0.0942251	Known length
Ray-finned fishes	Leuciscus leuciscus	0.052	4.25903	0.144073	Known length
Ray-finned fishes	Leuciscus leuciscus	0.052	4.37859	0.101431	Known length
Ray-finned fishes	Leuciscus leuciscus	0.052	5.46391	0.176702	Known length
Ray-finned fishes	Leuciscus leuciscus	0.052	5.65139	0.134071	Known length
Ray-finned fishes	Leuciscus leuciscus	0.052	6.63504	0.19738	Known length
Ray-finned fishes	Leuciscus leuciscus	0.052	7.16144	0.19235	Known length
Ray-finned fishes	Leuciscus leuciscus	0.052	7.66991	0.243632	Known length
Ray-finned fishes	Leuciscus leuciscus	0.052	7.94118	0.265863	Known length
Ray-finned fishes	Leuciscus leuciscus	0.052	8.6539	0.286462	Known length
Ray-finned fishes	Leuciscus leuciscus	0.052	8.68821	0.26599	Known length
Ray-finned fishes	Leuciscus leuciscus	0.052	8.84141	0.242125	Known length
Ray-finned fishes	Leuciscus leuciscus	0.052	8.87424	0.308684	Known length
Ray-finned fishes	Leuciscus leuciscus	0.052	9.31573	0.305347	Known length
Ray-finned fishes	Leuciscus leuciscus	0.052	9.65543	0.296872	Known length
Ray-finned fishes	Leuciscus leuciscus	0.052	9.84207	0.30373	Known length
Ray-finned fishes	Leuciscus leuciscus	0.052	9.90819	0.409544	Known length
Ray-finned fishes	Leuciscus leuciscus	0.052	11.0616	0.474588	Known length
Ray-finned fishes	Leuciscus leuciscus	0.052	12.5381	0.50897	Known length
Ray-finned fishes	Leuciscus leuciscus	0.052	13.3194	0.492038	Known length
Ray-finned fishes	Leuciscus leuciscus	0.052	14.7782	0.56908	Known length
Ray-finned fishes	Leuciscus leuciscus	0.052	16.558	0.738327	Known length
Ray-finned fishes	Leuciscus leuciscus	0.052	19.4766	0.834389	Known length
Ray-finned fishes	Carassius auratus	0.07	1.52252	0.0861236	Known length
Ray-finned fishes	Carassius auratus	0.07	3.49726	0.127116	Known length
Ray-finned fishes	Carassius auratus	0.07	4.50481	0.196001	Known length
Ray-finned fishes	Carassius auratus	0.07	4.78502	0.158386	Known length
Ray-finned fishes	Carassius auratus	0.07	5.2351	0.192825	Known length
Ray-finned fishes	Carassius auratus	0.07	5.40651	0.20789	Known length
Ray-finned fishes	Carassius auratus	0.07	5.55684	0.2079	Known length
Ray-finned fishes	Carassius auratus	0.07	5.83532	0.2348	Known length
Ray-finned fishes	Carassius auratus	0.07	6.56485	0.25958	Known length
Ray-finned fishes	Carassius auratus	0.07	6.6501	0.284317	Known length
Ray-finned fishes	Carassius auratus	0.07	6.82323	0.234867	Known length
Ray-finned fishes	Carassius auratus	0.07	9.43849	0.416762	Known length
Ray-finned fishes	Carassius auratus	0.07	9.54694	0.376985	Known length
Ray-finned fishes	Carassius auratus	0.07	9.71694	0.444738	Known length
Ray-finned fishes	Carassius auratus	0.07	10.6609	0.483511	Known length
Ray-finned fishes	Carassius auratus	0.07	11.1541	0.509351	Known length
Ray-finned fishes	Carassius auratus	0.07	11.4551	0.499693	Known length
Ray-finned fishes	Carassius auratus	0.07	12.0347	0.508335	Known length
Ray-finned fishes	Carassius auratus	0.07	12.6339	0.58902	Known length
Ray-finned fishes	Carassius auratus	0.07	12.9127	0.603017	Known length
Ray-finned fishes	Carassius auratus	0.07	13.8135	0.647163	Known length
Ray-finned fishes	Carassius auratus	0.07	15.3165	0.660168	Known length
Ray-finned fishes	Leuciscus leuciscus	0.09	1.72762	0.171828	Known length
Ray-finned fishes	Leuciscus leuciscus	0.09	2.38498	0.119287	Known length
Ray-finned fishes	Leuciscus leuciscus	0.09	2.85795	0.119159	Known length
Ray-finned fishes	Leuciscus leuciscus	0.09	2.90922	0.141104	Known length
Ray-finned fishes	Leuciscus leuciscus	0.09	3.12776	0.102194	Known length
Ray-finned fishes	Leuciscus leuciscus	0.09	3.48377	0.149395	Known length
Ray-finned fishes	Leuciscus leuciscus	0.09	4.95655	0.267239	Known length
Ray-finned fishes	Leuciscus leuciscus	0.09	5.64938	0.277186	Known length
Ray-finned fishes	Leuciscus leuciscus	0.09	5.88742	0.334554	Known length
Ray-finned fishes	Leuciscus leuciscus	0.09	6.3923	0.265161	Known length
Ray-finned fishes	Leuciscus leuciscus	0.09	7.37522	0.383138	Known length
Ray-finned fishes	Leuciscus leuciscus	0.09	7.55961	0.330724	Known length
Ray-finned fishes	Leuciscus leuciscus	0.09	7.5782	0.393218	Known length
Ray-finned fishes	Leuciscus leuciscus	0.09	8.38955	0.413269	Known length
Ray-finned fishes	Leuciscus leuciscus	0.09	8.40735	0.447047	Known length
Ray-finned fishes	Leuciscus leuciscus	0.09	8.42379	0.430151	Known length
Ray-finned fishes	Leuciscus leuciscus	0.09	8.66265	0.517923	Known length
Ray-finned fishes	Leuciscus leuciscus	0.09	8.67789	0.457109	Known length
Ray-finned fishes	Leuciscus leuciscus	0.09	8.67876	0.489203	Known length
Ray-finned fishes	Leuciscus leuciscus	0.09	8.84795	0.499292	Known length
Ray-finned fishes	Leuciscus leuciscus	0.09	9.28906	0.570118	Known length
Ray-finned fishes	Leuciscus leuciscus	0.09	10.0161	0.595259	Known length
Ray-finned fishes	Leuciscus leuciscus	0.09	10.0995	0.558075	Known length
Ray-finned fishes	Leuciscus leuciscus	0.09	10.7106	0.667706	Known length
Ray-finned fishes	Leuciscus leuciscus	0.09	11.1485	0.618602	Known length
Ray-finned fishes	Leuciscus leuciscus	0.09	11.5401	0.73336	Known length
Ray-finned fishes	Leuciscus leuciscus	0.09	11.5547	0.647208	Known length
Ray-finned fishes	Leuciscus leuciscus	0.09	11.7745	0.657284	Known length
Ray-finned fishes	Leuciscus leuciscus	0.09	12.0476	0.760249	Known length
Ray-finned fishes	Leuciscus leuciscus	0.09	12.3013	0.772005	Known length
Ray-finned fishes	Leuciscus leuciscus	0.09	12.3683	0.751717	Known length
Ray-finned fishes	Leuciscus leuciscus	0.09	12.438	0.8294	Known length
Ray-finned fishes	Leuciscus leuciscus	0.09	12.5355	0.689172	Known length
Ray-finned fishes	Leuciscus leuciscus	0.09	12.5911	0.869898	Known length
Ray-finned fishes	Leuciscus leuciscus	0.09	12.6224	0.778675	Known length
Ray-finned fishes	Leuciscus leuciscus	0.09	12.6723	0.748256	Known length
Ray-finned fishes	Leuciscus leuciscus	0.09	12.9436	0.788723	Known length
Ray-finned fishes	Leuciscus leuciscus	0.09	13.0293	0.832618	Known length
Ray-finned fishes	Leuciscus leuciscus	0.09	13.1454	0.754885	Known length
Ray-finned fishes	Leuciscus leuciscus	0.09	13.248	0.800465	Known length
Ray-finned fishes	Leuciscus leuciscus	0.09	13.4339	0.805482	Known length
Ray-finned fishes	Leuciscus leuciscus	0.09	13.4999	0.746343	Known length
Ray-finned fishes	Leuciscus leuciscus	0.09	13.6397	0.92029	Known length
Ray-finned fishes	Leuciscus leuciscus	0.09	13.6719	0.86116	Known length
Ray-finned fishes	Leuciscus leuciscus	0.09	13.9262	0.894875	Known length
Ray-finned fishes	Leuciscus leuciscus	0.09	14.1107	0.845839	Known length
Ray-finned fishes	Leuciscus leuciscus	0.09	14.2444	0.793439	Known length
Ray-finned fishes	Leuciscus leuciscus	0.09	14.6042	0.980839	Known length
Ray-finned fishes	Leuciscus leuciscus	0.09	16.1102	1.0784	Known length
Ray-finned fishes	Leuciscus leuciscus	0.09	17.173	1.02575	Known length
Ray-finned fishes	Carassius auratus	0.095	2.03346	0.116017	Known length
Ray-finned fishes	Carassius auratus	0.095	2.89513	0.114785	Known length
Ray-finned fishes	Carassius auratus	0.095	3.41899	0.209521	Known length
Ray-finned fishes	Carassius auratus	0.095	4.14691	0.145811	Known length
Ray-finned fishes	Carassius auratus	0.095	4.34537	0.209355	Known length
Ray-finned fishes	Carassius auratus	0.095	4.34653	0.225519	Known length
Ray-finned fishes	Carassius auratus	0.095	4.60513	0.22655	Known length
Ray-finned fishes	Carassius auratus	0.095	4.88621	0.240509	Known length
Ray-finned fishes	Carassius auratus	0.095	4.88945	0.285768	Known length
Ray-finned fishes	Carassius auratus	0.095	5.06289	0.300823	Known length
Ray-finned fishes	Carassius auratus	0.095	5.10396	0.272798	Known length
Ray-finned fishes	Carassius auratus	0.095	5.40581	0.275977	Known length
Ray-finned fishes	Carassius auratus	0.095	5.46951	0.263034	Known length
Ray-finned fishes	Carassius auratus	0.095	5.66441	0.277008	Known length
Ray-finned fishes	Carassius auratus	0.095	5.92162	0.258642	Known length
Ray-finned fishes	Carassius auratus	0.095	5.9251	0.307134	Known length
Ray-finned fishes	Carassius auratus	0.095	6.2515	0.352336	Known length
Ray-finned fishes	Carassius auratus	0.095	6.27467	0.374961	Known length
Ray-finned fishes	Carassius auratus	0.095	6.31389	0.321073	Known length
Ray-finned fishes	Carassius auratus	0.095	6.51034	0.3566	Known length
Ray-finned fishes	Carassius auratus	0.095	6.53103	0.344742	Known length
Ray-finned fishes	Carassius auratus	0.095	6.59721	0.366282	Known length
Ray-finned fishes	Carassius auratus	0.095	6.68222	0.350103	Known length
Ray-finned fishes	Carassius auratus	0.095	6.70106	0.312383	Known length
Ray-finned fishes	Carassius auratus	0.095	6.7484	0.371643	Known length
Ray-finned fishes	Carassius auratus	0.095	6.78538	0.286505	Known length
Ray-finned fishes	Carassius auratus	0.095	6.85094	0.299425	Known length
Ray-finned fishes	Carassius auratus	0.095	7.63378	0.40058	Known length
Ray-finned fishes	Carassius auratus	0.095	8.15083	0.400487	Known length
Ray-finned fishes	Carassius auratus	0.095	8.62673	0.427342	Known length
Ray-finned fishes	Carassius auratus	0.095	9.53535	0.479982	Known length
Ray-finned fishes	Carassius auratus	0.095	12.0645	0.598066	Known length
Ray-finned fishes	Salmo irideus	0.135	2.36229	0.142038	Known length
Ray-finned fishes	Salmo irideus	0.135	2.37891	0.0929079	Known length
Ray-finned fishes	Salmo irideus	0.135	2.57675	0.14977	Known length
Ray-finned fishes	Salmo irideus	0.135	3.80875	0.259073	Known length
Ray-finned fishes	Salmo irideus	0.135	4.15984	0.274584	Known length
Ray-finned fishes	Salmo irideus	0.135	4.28145	0.358998	Known length
Ray-finned fishes	Salmo irideus	0.135	5.53563	0.515443	Known length
Ray-finned fishes	Salmo irideus	0.135	8.09837	0.759531	Known length
Ray-finned fishes	Salmo irideus	0.135	8.28198	0.906783	Known length
Ray-finned fishes	Salmo irideus	0.135	9.11183	0.790371	Known length
Ray-finned fishes	Salmo irideus	0.135	10.014	0.915586	Known length
Ray-finned fishes	Salmo irideus	0.135	10.5729	1.16086	Known length
Ray-finned fishes	Salmo irideus	0.135	10.8065	1.16268	Known length
Ray-finned fishes	Salmo irideus	0.135	11.7997	1.17978	Known length
Ray-finned fishes	Salmo irideus	0.135	11.9905	1.11483	Known length
Ray-finned fishes	Salmo irideus	0.135	13.5517	1.53438	Known length
Ray-finned fishes	Salmo irideus	0.135	13.8315	1.32594	Known length
Ray-finned fishes	Salmo irideus	0.135	16.699	1.79384	Known length
Ray-finned fishes	Salmo irideus	0.135	17.1011	1.68161	Known length
Ray-finned fishes	Salmo irideus	0.135	19.116	2.20895	Known length
Ray-finned fishes	Salmo irideus	0.135	19.8062	2.03368	Known length
Ray-finned fishes	Carassius auratus	0.152	3.44071	0.339764	Known length
Ray-finned fishes	Carassius auratus	0.152	3.80518	0.349324	Known length
Ray-finned fishes	Carassius auratus	0.152	4.04788	0.409464	Known length
Ray-finned fishes	Carassius auratus	0.152	4.20156	0.441674	Known length
Ray-finned fishes	Carassius auratus	0.152	4.58999	0.471657	Known length
Ray-finned fishes	Carassius auratus	0.152	4.63656	0.501751	Known length
Ray-finned fishes	Carassius auratus	0.152	4.65656	0.490991	Known length
Ray-finned fishes	Carassius auratus	0.152	4.86625	0.459739	Known length
Ray-finned fishes	Carassius auratus	0.152	4.9372	0.513482	Known length
Ray-finned fishes	Carassius auratus	0.152	5.04787	0.543555	Known length
Ray-finned fishes	Carassius auratus	0.152	5.10677	0.502674	Known length
Ray-finned fishes	Carassius auratus	0.152	5.69887	0.621843	Known length
Ray-finned fishes	Carassius auratus	0.152	5.70859	0.530438	Known length
Ray-finned fishes	Carassius auratus	0.152	5.7164	0.591729	Known length
Ray-finned fishes	Carassius auratus	0.152	6.06333	0.631403	Known length
Ray-finned fishes	Carassius auratus	0.152	6.17386	0.660401	Known length
Ray-finned fishes	Carassius auratus	0.152	6.26029	0.500152	Known length
Ray-finned fishes	Carassius auratus	0.152	6.26591	0.711986	Known length
Ray-finned fishes	Carassius auratus	0.152	6.6416	0.64197	Known length
Ray-finned fishes	Carassius auratus	0.152	6.88307	0.692432	Known length
Ray-finned fishes	Carassius auratus	0.152	6.94471	0.673056	Known length
Ray-finned fishes	Carassius auratus	0.152	7.07674	0.870871	Known length
Ray-finned fishes	Carassius auratus	0.152	7.41464	0.671829	Known length
Ray-finned fishes	Carassius auratus	0.152	8.09974	0.85011	Known length
Ray-finned fishes	Carassius auratus	0.152	9.86947	0.820506	Known length
Ray-finned fishes	Leuciscus leuciscus	0.175	1.83332	0.16664	Known length
Ray-finned fishes	Leuciscus leuciscus	0.175	2.13697	0.0814084	Known length
Ray-finned fishes	Leuciscus leuciscus	0.175	2.13731	0.101851	Known length
Ray-finned fishes	Leuciscus leuciscus	0.175	3.00938	0.220954	Known length
Ray-finned fishes	Leuciscus leuciscus	0.175	3.44122	0.36739	Known length
Ray-finned fishes	Leuciscus leuciscus	0.175	3.70264	0.458203	Known length
Ray-finned fishes	Leuciscus leuciscus	0.175	4.28941	0.410403	Known length
Ray-finned fishes	Leuciscus leuciscus	0.175	4.30122	0.441066	Known length
Ray-finned fishes	Leuciscus leuciscus	0.175	4.41445	0.454675	Known length
Ray-finned fishes	Leuciscus leuciscus	0.175	4.67575	0.538674	Known length
Ray-finned fishes	Leuciscus leuciscus	0.175	4.96965	0.545439	Known length
Ray-finned fishes	Leuciscus leuciscus	0.175	5.2074	0.572656	Known length
Ray-finned fishes	Leuciscus leuciscus	0.175	5.24045	0.522678	Known length
Ray-finned fishes	Leuciscus leuciscus	0.175	5.24181	0.603314	Known length
Ray-finned fishes	Leuciscus leuciscus	0.175	5.4358	0.715718	Known length
Ray-finned fishes	Leuciscus leuciscus	0.175	5.70664	0.695229	Known length
Ray-finned fishes	Leuciscus leuciscus	0.175	5.97725	0.661111	Known length
Ray-finned fishes	Leuciscus leuciscus	0.175	6.24974	0.738294	Known length
Ray-finned fishes	Leuciscus leuciscus	0.175	6.6473	0.862021	Known length
Ray-finned fishes	Leuciscus leuciscus	0.175	6.65809	0.831354	Known length
Ray-finned fishes	Leuciscus leuciscus	0.175	6.72506	0.782507	Known length
Ray-finned fishes	Leuciscus leuciscus	0.175	6.99546	0.735896	Known length
Ray-finned fishes	Leuciscus leuciscus	0.175	7.22243	0.793779	Known length
Ray-finned fishes	Leuciscus leuciscus	0.175	7.22451	0.917573	Known length
Ray-finned fishes	Leuciscus leuciscus	0.175	7.43844	0.872108	Known length
Ray-finned fishes	Leuciscus leuciscus	0.175	7.53038	0.964086	Known length
Ray-finned fishes	Leuciscus leuciscus	0.175	10.4706	1.10442	Known length
Ray-finned fishes	Leuciscus leuciscus	0.175	12.2484	1.32899	Known length
Ray-finned fishes	Leuciscus leuciscus	0.175	13.7025	1.78984	Known length
Ray-finned fishes	Leuciscus leuciscus	0.175	14.279	1.80451	Known length
Ray-finned fishes	Leuciscus leuciscus	0.175	14.6399	1.76356	Known length
Ray-finned fishes	Leuciscus leuciscus	0.175	17.8223	2.19119	Known length
Ray-finned fishes	Carassius auratus	0.225	1.68388	0.127874	Known length
Ray-finned fishes	Carassius auratus	0.225	2.1957	0.170507	Known length
Ray-finned fishes	Carassius auratus	0.225	2.26365	0.232446	Known length
Ray-finned fishes	Carassius auratus	0.225	2.28695	0.262349	Known length
Ray-finned fishes	Carassius auratus	0.225	2.47522	0.226	Known length
Ray-finned fishes	Carassius auratus	0.225	2.65239	0.333848	Known length
Ray-finned fishes	Carassius auratus	0.225	2.77473	0.264398	Known length
Ray-finned fishes	Carassius auratus	0.225	2.86141	0.291086	Known length
Ray-finned fishes	Carassius auratus	0.225	3.03514	0.349801	Known length
Ray-finned fishes	Carassius auratus	0.225	3.07904	0.371156	Known length
Ray-finned fishes	Carassius auratus	0.225	3.43039	0.544128	Known length
Ray-finned fishes	Carassius auratus	0.225	3.7756	0.629515	Known length
Ray-finned fishes	Carassius auratus	0.225	3.79471	0.599605	Known length
Ray-finned fishes	Carassius auratus	0.225	3.82055	0.665823	Known length
Ray-finned fishes	Carassius auratus	0.225	3.90715	0.691442	Known length
Ray-finned fishes	Carassius auratus	0.225	3.96274	0.577144	Known length
Ray-finned fishes	Carassius auratus	0.225	4.69235	0.701984	Known length
Ray-finned fishes	Carassius auratus	0.225	4.73565	0.714793	Known length
Ray-finned fishes	Carassius auratus	0.225	4.80262	0.762847	Known length
Ray-finned fishes	Carassius auratus	0.225	5.2901	0.760624	Known length
Ray-finned fishes	Carassius auratus	0.225	5.3991	0.803329	Known length
Ray-finned fishes	Salmo irideus	0.232	2.12684	0.235942	Known length
Ray-finned fishes	Salmo irideus	0.232	2.66856	0.287095	Known length
Ray-finned fishes	Salmo irideus	0.232	3.33221	0.19723	Known length
Ray-finned fishes	Salmo irideus	0.232	3.536	0.452011	Known length
Ray-finned fishes	Salmo irideus	0.232	3.86376	0.512876	Known length
Ray-finned fishes	Salmo irideus	0.232	4.00593	0.350315	Known length
Ray-finned fishes	Salmo irideus	0.232	4.05883	0.489442	Known length
Ray-finned fishes	Salmo irideus	0.232	4.20746	0.663872	Known length
Ray-finned fishes	Salmo irideus	0.232	4.82278	0.820853	Known length
Ray-finned fishes	Salmo irideus	0.232	7.12407	1.0647	Known length
Ray-finned fishes	Salmo irideus	0.232	8.89265	1.52777	Known length
Ray-finned fishes	Salmo irideus	0.232	9.30404	1.43389	Known length
Ray-finned fishes	Salmo irideus	0.232	10.3972	1.78698	Known length
Ray-finned fishes	Salmo irideus	0.232	10.3985	1.25015	Known length
Ray-finned fishes	Salmo irideus	0.232	10.4695	1.42259	Known length
Ray-finned fishes	Salmo irideus	0.232	10.9089	1.61085	Known length
Ray-finned fishes	Salmo irideus	0.232	11.7789	1.70916	Known length
Ray-finned fishes	Salmo irideus	0.232	11.7994	1.68173	Known length
Ray-finned fishes	Salmo irideus	0.232	11.9931	1.69161	Known length
Ray-finned fishes	Salmo irideus	0.232	12.0964	1.53099	Known length
Ray-finned fishes	Salmo irideus	0.232	12.2188	1.88174	Known length
Ray-finned fishes	Salmo irideus	0.232	12.7293	1.735	Known length
Ray-finned fishes	Salmo irideus	0.232	12.7837	1.8369	Known length
Ray-finned fishes	Salmo irideus	0.232	13.0718	1.9193	Known length
Ray-finned fishes	Salmo irideus	0.232	13.1169	1.75474	Known length
Ray-finned fishes	Salmo irideus	0.232	13.1275	1.98398	Known length
Ray-finned fishes	Salmo irideus	0.232	13.8958	2.20175	Known length
Ray-finned fishes	Salmo irideus	0.232	15.1663	1.98674	Known length
Ray-finned fishes	Salmo irideus	0.232	16.4201	2.20274	Known length
Ray-finned fishes	Salmo irideus	0.232	16.7295	2.23617	Known length
Ray-finned fishes	Salmo irideus	0.232	16.8884	2.14219	Known length
Ray-finned fishes	Leuciscus leuciscus	0.24	2.03633	0.213134	Known length
Ray-finned fishes	Leuciscus leuciscus	0.24	2.55645	0.249386	Known length
Ray-finned fishes	Leuciscus leuciscus	0.24	3.03302	0.394636	Known length
Ray-finned fishes	Leuciscus leuciscus	0.24	3.30458	0.426384	Known length
Ray-finned fishes	Leuciscus leuciscus	0.24	3.51028	0.585299	Known length
Ray-finned fishes	Leuciscus leuciscus	0.24	3.57631	0.469486	Known length
Ray-finned fishes	Leuciscus leuciscus	0.24	3.66722	0.505803	Known length
Ray-finned fishes	Leuciscus leuciscus	0.24	4.14304	0.601098	Known length
Ray-finned fishes	Leuciscus leuciscus	0.24	4.23436	0.664663	Known length
Ray-finned fishes	Leuciscus leuciscus	0.24	4.55225	0.773607	Known length
Ray-finned fishes	Leuciscus leuciscus	0.24	4.57185	0.573785	Known length
Ray-finned fishes	Leuciscus leuciscus	0.24	4.59618	0.689585	Known length
Ray-finned fishes	Leuciscus leuciscus	0.24	4.70998	0.746335	Known length
Ray-finned fishes	Leuciscus leuciscus	0.24	4.80099	0.789464	Known length
Ray-finned fishes	Leuciscus leuciscus	0.24	4.98127	0.759918	Known length
Ray-finned fishes	Leuciscus leuciscus	0.24	5.25504	0.939259	Known length
Ray-finned fishes	Leuciscus leuciscus	0.24	5.43453	0.857488	Known length
Ray-finned fishes	Leuciscus leuciscus	0.24	5.48053	0.911976	Known length
Ray-finned fishes	Leuciscus leuciscus	0.24	5.81935	0.909655	Known length
Ray-finned fishes	Leuciscus leuciscus	0.24	5.95554	0.952777	Known length
Ray-finned fishes	Leuciscus leuciscus	0.24	6.54479	1.07984	Known length
Ray-finned fishes	Leuciscus leuciscus	0.24	6.54524	1.10936	Known length
Ray-finned fishes	Leuciscus leuciscus	0.24	6.67928	1.00943	Known length
Ray-finned fishes	Leuciscus leuciscus	0.24	6.906	1.0639	Known length
Ray-finned fishes	Leuciscus leuciscus	0.24	6.92485	0.814119	Known length
Ray-finned fishes	Leuciscus leuciscus	0.24	6.95183	1.10703	Known length
Ray-finned fishes	Leuciscus leuciscus	0.24	6.97513	1.15471	Known length
Ray-finned fishes	Leuciscus leuciscus	0.24	7.00024	1.32274	Known length
Ray-finned fishes	Leuciscus leuciscus	0.24	7.17661	1.03206	Known length
Ray-finned fishes	Leuciscus leuciscus	0.24	7.36424	1.49298	Known length
Ray-finned fishes	Leuciscus leuciscus	0.24	7.38006	1.04112	Known length
Ray-finned fishes	Leuciscus leuciscus	0.24	8.55809	1.26346	Known length
Ray-finned fishes	Leuciscus leuciscus	0.24	8.69652	1.45645	Known length
Ray-finned fishes	Leuciscus leuciscus	0.24	8.88071	1.68803	Known length
Ray-finned fishes	Leuciscus leuciscus	0.24	8.99142	1.53815	Known length
Ray-finned fishes	Leuciscus leuciscus	0.24	10.6422	1.64916	Known length
Ray-finned fishes	Leuciscus leuciscus	0.24	10.7812	1.88075	Known length
Ray-finned fishes	Leuciscus leuciscus	0.24	12.2703	1.76018	Known length
Ray-finned fishes	Leuciscus leuciscus	0.24	12.3896	2.1825	Known length
Ray-finned fishes	Leuciscus leuciscus	0.24	12.9096	2.20967	Known length
Ray-finned fishes	Salmo irideus	0.293	2.30159	0.184697	Known length
Ray-finned fishes	Salmo irideus	0.293	2.73549	0.346845	Known length
Ray-finned fishes	Salmo irideus	0.293	2.89353	0.278669	Known length
Ray-finned fishes	Salmo irideus	0.293	3.0852	0.296336	Known length
Ray-finned fishes	Salmo irideus	0.293	3.16338	0.276876	Known length
Ray-finned fishes	Salmo irideus	0.293	3.34803	0.417423	Known length
Ray-finned fishes	Salmo irideus	0.293	3.6151	0.464392	Known length
Ray-finned fishes	Salmo irideus	0.293	3.67714	0.390308	Known length
Ray-finned fishes	Salmo irideus	0.293	4.93418	0.646563	Known length
Ray-finned fishes	Salmo irideus	0.293	4.98029	0.513954	Known length
Ray-finned fishes	Salmo irideus	0.293	5.10068	1.10504	Known length
Ray-finned fishes	Salmo irideus	0.293	5.68293	1.03126	Known length
Ray-finned fishes	Salmo irideus	0.293	5.96024	0.898782	Known length
Ray-finned fishes	Salmo irideus	0.293	6.27175	1.17984	Known length
Ray-finned fishes	Salmo irideus	0.293	6.64584	1.03962	Known length
Ray-finned fishes	Salmo irideus	0.293	6.79641	1.10213	Known length
Ray-finned fishes	Salmo irideus	0.293	8.5377	1.3138	Known length
Ray-finned fishes	Salmo irideus	0.293	9.45696	1.41187	Known length
Ray-finned fishes	Salmo irideus	0.293	9.84052	1.78074	Known length
Ray-finned fishes	Salmo irideus	0.293	10.4571	1.7811	Known length
Ray-finned fishes	Salmo irideus	0.293	11.2142	2.01951	Known length
Ray-finned fishes	Salmo irideus	0.293	11.6882	2.15438	Known length
Ray-finned fishes	Salmo irideus	0.293	12.0035	2.03168	Known length
Ray-finned fishes	Salmo irideus	0.293	12.2812	1.8914	Known length
Ray-finned fishes	Salmo irideus	0.293	12.4221	2.1236	Known length
Ray-finned fishes	Salmo irideus	0.293	12.4877	1.9871	Known length
Ray-finned fishes	Salmo irideus	0.293	12.5498	1.91106	Known length
Ray-finned fishes	Salmo irideus	0.293	13.6143	2.16526	Known length
Ray-finned fishes	Salmo irideus	0.293	13.9723	2.30785	Known length
Ray-finned fishes	Salmo irideus	0.293	14.1353	2.48935	Known length
Ray-finned fishes	Salmo irideus	0.293	15.0451	2.7532	Known length
Ray-finned fishes	Salmo irideus	0.293	15.4297	2.76708	Known length
Ray-finned fishes	Sarda chiliensis	0.568	1.75045	0.991063	Known length
Ray-finned fishes	Sarda chiliensis	0.568	1.77721	0.900308	Known length
Ray-finned fishes	Sarda chiliensis	0.568	1.8365	0.847196	Known length
Ray-finned fishes	Sarda chiliensis	0.568	1.8302	1.18739	Known length
Ray-finned fishes	Sarda chiliensis	0.568	1.98294	0.861709	Known length
Ray-finned fishes	Sarda chiliensis	0.568	2.00952	0.786072	Known length
Ray-finned fishes	Sarda chiliensis	0.568	1.99372	1.07351	Known length
Ray-finned fishes	Sarda chiliensis	0.568	1.99443	1.14143	Known length
Ray-finned fishes	Sarda chiliensis	0.568	2.11539	1.14854	Known length
Ray-finned fishes	Sarda chiliensis	0.568	2.17531	1.09533	Known length
Ray-finned fishes	Sarda chiliensis	0.568	2.23781	1.05007	Known length
Ray-finned fishes	Sarda chiliensis	0.568	2.30462	1.02695	Known length
Ray-finned fishes	Sarda chiliensis	0.568	2.39193	1.16265	Known length
Ray-finned fishes	Sarda chiliensis	0.568	2.72023	1.11594	Known length
Ray-finned fishes	Sarda chiliensis	0.568	2.99879	1.35681	Known length
Ray-finned fishes	Sarda chiliensis	0.568	3.16511	1.6056	Known length
Ray-finned fishes	Sarda chiliensis	0.568	3.40766	1.68038	Known length
Ray-finned fishes	Sarda chiliensis	0.568	3.53715	1.64964	Known length
Ray-finned fishes	Sarda chiliensis	0.568	3.74937	1.15001	Known length
Ray-finned fishes	Sarda chiliensis	0.568	3.87148	1.29302	Known length
Ray-finned fishes	Sarda chiliensis	0.568	3.97512	1.28506	Known length
Ray-finned fishes	Sarda chiliensis	0.568	3.97994	1.90493	Known length
Ray-finned fishes	Sarda chiliensis	0.568	4.00007	2.27526	Known length
Ray-finned fishes	Sarda chiliensis	0.568	4.56446	1.46421	Known length
Ray-finned fishes	Sarda chiliensis	0.568	5.34273	1.49918	Known length
Ray-finned fishes	Sarda chiliensis	0.568	5.32109	2.05102	Known length
Ray-finned fishes	Sarda chiliensis	0.568	5.33965	2.22492	Known length
Ray-finned fishes	Sarda chiliensis	0.568	6.38805	3.64945	Known length
Placentals	Stenella frontalis	1.83	3.76029	4.84275	Known length
Placentals	Stenella frontalis	1.83	2.65349	3.76678	Known length
Placentals	Stenella frontalis	1.83	2.74095	3.69398	Known length
Placentals	Stenella frontalis	1.83	1.45927	1.66639	Known length
Placentals	Stenella frontalis	1.83	2.90583	3.8722	Known length
Placentals	Stenella frontalis	1.83	2.23589	3.46995	Known length
Placentals	Stenella frontalis	1.83	2.90574	3.79287	Known length
Placentals	Stenella frontalis	1.83	2.22609	2.61716	Known length
Placentals	Stenella frontalis	1.83	2.60469	4.01813	Known length
Placentals	Stenella frontalis	1.83	2.31345	3.43703	Known length
Placentals	Stenella frontalis	1.83	2.73576	3.28428	Known length
Placentals	Stenella frontalis	1.83	2.7311	4.21629	Known length
Placentals	Lagenorhynchus obliquidens	2.2	3.3198	6.75282	Known length
Placentals	Lagenorhynchus obliquidens	2.2	3.21326	5.75959	Known length
Placentals	Lagenorhynchus obliquidens	2.2	3.75913	7.06966	Known length
Placentals	Lagenorhynchus obliquidens	2.2	4.50796	6.80596	Known length
Placentals	Lagenorhynchus obliquidens	2.2	3.08235	6.29212	Known length
Placentals	Lagenorhynchus obliquidens	2.2	3.14802	6.06143	Known length
Placentals	Lagenorhynchus obliquidens	2.2	3	5.96633	Known length
Placentals	Lagenorhynchus obliquidens	2.2	2.65444	6.02263	Known length
Placentals	Lagenorhynchus obliquidens	2.2	2.86783	6.13342	Known length
Placentals	Lagenorhynchus obliquidens	2.2	3.01712	6.72937	Known length
Placentals	Lagenorhynchus obliquidens	2.2	2.69007	6.67397	Known length
Placentals	Lagenorhynchus obliquidens	2.2	2.93396	6.05387	Known length
Placentals	Tursiop Truncatus	2.58	1.64125	2.6144	Known length
Placentals	Tursiop Truncatus	2.58	3.00839	5.99633	Known length
Placentals	Tursiop Truncatus	2.58	1.62378	2.5602	Known length
Placentals	Tursiop Truncatus	2.58	2.16084	5.72136	Known length
Placentals	Tursiop Truncatus	2.58	1.50629	3.48237	Known length
Placentals	Tursiop Truncatus	2.58	2.02238	4.01262	Known length
Placentals	Tursiop Truncatus	2.58	2.90769	5.93548	Known length
Placentals	Tursiop Truncatus	2.58	1.91329	2.68229	Known length
Placentals	Tursiop Truncatus	2.58	1.59021	2.27291	Known length
Placentals	Tursiop Truncatus	2.58	2.00979	3.84639	Known length
Placentals	Tursiop Truncatus	2.58	2.93706	5.67858	Known length
Placentals	Tursiop Truncatus	2.58	2.16923	2.56197	Known length
Placentals	Tursiop Truncatus	2.58	2.34126	4.92074	Known length
Placentals	Tursiop Truncatus	2.58	2.35385	4.11954	Known length
Placentals	Tursiop Truncatus	2.58	1.88811	4.87772	Known length
Placentals	Tursiop Truncatus	2.58	0.709091	1.16641	Known length
Placentals	Tursiop Truncatus	2.58	2.11888	3.87707	Known length
Placentals	Tursiop Truncatus	2.58	1.97622	2.68235	Known length
Placentals	Tursiop Truncatus	2.58	0.99021	1.86263	Known length
Placentals	Tursiop Truncatus	2.58	2.06853	3.4082	Known length
Placentals	Tursiop Truncatus	2.58	1.46014	3.43673	Known length
Placentals	Tursiop Truncatus	2.58	1.41399	3.42146	Known length
Placentals	Tursiop Truncatus	2.58	2.48811	5.6676	Known length
Placentals	Tursiop Truncatus	2.58	0.872727	1.68081	Known length
Placentals	Tursiop Truncatus	2.58	1.59441	2.30303	Known length
Placentals	Tursiop Truncatus	2.58	1.5986	2.42221	Known length
Placentals	Tursiop Truncatus	2.58	1.1035	1.99912	Known length
Placentals	Tursiop Truncatus	2.58	0.918881	2.14956	Known length
Placentals	Tursiop Truncatus	2.58	1.13287	3.04232	Known length
Placentals	Tursiop Truncatus	2.58	1.74126	6.34926	Known length
Placentals	Tursiop Truncatus	2.58	1.0993	1.87821	Known length
Placentals	Tursiop Truncatus	2.58	2.32867	4.90557	Known length
Placentals	Tursiop Truncatus	2.58	1.73706	5.4987	Known length
Placentals	Tursiop Truncatus	2.58	1.37203	3.26982	Known length
Placentals	Tursiop Truncatus	2.58	2.13566	4.5574	Known length
Placentals	Tursiop Truncatus	2.58	2.26573	5.93353	Known length
Placentals	Tursiop Truncatus	2.58	1.65023	2.30335	Known length
Placentals	Tursiop Truncatus	2.58	1.04056	2.02909	Known length
Placentals	Tursiop Truncatus	2.58	1.70412	2.69652	Known length
Placentals	Tursiop Truncatus	2.58	1.3049	2.54393	Known length
Placentals	Tursiop Truncatus	2.58	2.20699	3.43882	Known length
Placentals	Tursiop Truncatus	2.58	2.21119	4.36111	Known length
Placentals	Tursiop Truncatus	2.58	2.77343	5.285	Known length
Placentals	Tursiop Truncatus	2.58	2.35815	5.84283	Known length
Placentals	Tursiop Truncatus	2.58	1.27133	1.36715	Known length
Placentals	Tursiop Truncatus	2.58	1.69091	2.48488	Known length
Placentals	Tursiop Truncatus	2.58	1.23776	2.81592	Known length
Placentals	Tursiop Truncatus	2.58	2.14825	5.61551	Known length
Placentals	Tursiop Truncatus	2.58	2.17343	4.08877	Known length
Placentals	Tursiop Truncatus	2.58	2.73986	5.76869	Known length
Placentals	Tursiop Truncatus	2.58	1.21678	2.69486	Known length
Placentals	Tursiop Truncatus	2.58	1.0951	2.04444	Known length
Placentals	Tursiop Truncatus	2.58	2.47133	6.19103	Known length
Placentals	Tursiop Truncatus	2.9	2.88728	No Data	Known length
Placentals	Tursiop Truncatus	2.9	2.88764	No Data	Known length
Placentals	Tursiop Truncatus	2.9	3.5644	No Data	Known length
Placentals	Tursiop Truncatus	2.9	3.7431	No Data	Known length
Placentals	Tursiop Truncatus	2.9	3.24503	No Data	Known length
Placentals	Tursiop Truncatus	2.9	3.40739	No Data	Known length
Placentals	Tursiop Truncatus	2.9	3.76764	No Data	Known length
Placentals	Tursiop Truncatus	2.9	3.40673	No Data	Known length
Placentals	Tursiop Truncatus	2.9	3.40801	No Data	Known length
Placentals	Delphinapterus leucas	3.55	1.5789	3.85887	Known length
Placentals	Delphinapterus leucas	3.55	1.70286	3.77727	Known length
Placentals	Delphinapterus leucas	3.55	1.16092	2.45666	Known length
Placentals	Delphinapterus leucas	3.55	0.883462	1.94032	Known length
Placentals	Delphinapterus leucas	3.55	0.669816	1.91837	Known length
Placentals	Delphinapterus leucas	3.55	0.734282	1.30134	Known length
Placentals	Delphinapterus leucas	3.55	1.22926	2.51882	Known length
Placentals	Delphinapterus leucas	3.55	1.51075	2.89116	Known length
Placentals	Delphinapterus leucas	3.55	1.50671	3.05585	Known length
Placentals	Delphinapterus leucas	3.55	1.51534	3.46726	Known length
Placentals	Delphinapterus leucas	3.55	0.883626	1.63151	Known length
Placentals	Delphinapterus leucas	3.55	1.09287	1.90059	Known length
Placentals	Delphinapterus leucas	3.55	0.904484	2.49615	Known length
Placentals	Delphinapterus leucas	3.55	0.78958	1.71329	Known length
Placentals	Delphinapterus leucas	3.55	0.61028	1.383	Known length
Placentals	Delphinapterus leucas	3.55	1.36991	3.15768	Known length
Placentals	Delphinapterus leucas	3.55	0.665871	1.3626	Known length
Placentals	Delphinapterus leucas	3.55	1.41302	2.52007	Known length
Placentals	Delphinapterus leucas	3.55	1.44712	2.68494	Known length
Placentals	Pseudorca crassidens	3.75	2.58055	7.0212	Known length
Placentals	Pseudorca crassidens	3.75	1.59415	5.51498	Known length
Placentals	Pseudorca crassidens	3.75	1.59008	5.53685	Known length
Placentals	Pseudorca crassidens	3.75	1.5892	4.17728	Known length
Placentals	Pseudorca crassidens	3.75	1.58014	4.85703	Known length
Placentals	Pseudorca crassidens	3.75	1.39681	2.5121	Known length
Placentals	Pseudorca crassidens	3.75	1.3931	5.14378	Known length
Placentals	Pseudorca crassidens	3.75	1.52707	5.47125	Known length
Placentals	Pseudorca crassidens	3.75	2.10411	4.39292	Known length
Placentals	Pseudorca crassidens	3.75	1.38457	5.58225	Known length
Placentals	Pseudorca crassidens	3.75	1.51391	5.47157	Known length
Placentals	Pseudorca crassidens	3.75	1.17501	1.61452	Known length
Placentals	Pseudorca crassidens	3.75	2.32523	6.4527	Known length
Placentals	Pseudorca crassidens	3.75	1.68166	5.00983	Known length
Placentals	Pseudorca crassidens	3.75	1.37293	5.407	Known length
Placentals	Pseudorca crassidens	3.75	1.4766	4.8796	Known length
Placentals	Pseudorca crassidens	3.75	0.848309	1.94597	Known length
Placentals	Pseudorca crassidens	3.75	1.71117	4.39593	Known length
Placentals	Pseudorca crassidens	3.75	1.79045	5.18463	Known length
Placentals	Pseudorca crassidens	3.75	2.23873	4.83055	Known length
Placentals	Pseudorca crassidens	3.75	2.17975	4.54598	Known length
Placentals	Pseudorca crassidens	3.75	2.91967	6.82114	Known length
Placentals	Pseudorca crassidens	3.75	1.88188	4.21889	Known length
Placentals	Pseudorca crassidens	3.75	2.69355	6.99838	Known length
Placentals	Pseudorca crassidens	3.75	1.99522	5.97256	Known length
Placentals	Pseudorca crassidens	3.75	1.99456	4.37176	Known length
Placentals	Pseudorca crassidens	3.75	1.7824	4.87755	Known length
Placentals	Pseudorca crassidens	3.75	0.752055	1.81497	Known length
Placentals	Pseudorca crassidens	3.75	2.56764	6.73612	Known length
Placentals	Pseudorca crassidens	3.75	1.31177	4.02576	Known length
Placentals	Pseudorca crassidens	3.75	2.16378	5.53275	Known length
Placentals	Pseudorca crassidens	3.75	2.17802	5.92754	Known length
Placentals	Pseudorca crassidens	3.75	2.01247	4.83228	Known length
Placentals	Pseudorca crassidens	3.75	2.16109	6.80486	Known length
Placentals	Pseudorca crassidens	3.75	2.16404	6.65135	Known length
Placentals	Pseudorca crassidens	3.75	3.20989	7.82785	Known length
Placentals	Pseudorca crassidens	3.75	2.31172	7.28615	Known length
Placentals	Pseudorca crassidens	3.75	1.99274	3.88918	Known length
Placentals	Pseudorca crassidens	3.75	2.48682	5.706	Known length
Placentals	Pseudorca crassidens	3.75	0.827623	1.74841	Known length
Placentals	Pseudorca crassidens	3.75	1.67679	5.27305	Known length
Placentals	Pseudorca crassidens	3.75	2.17279	5.31338	Known length
Placentals	Pseudorca crassidens	3.75	1.51414	5.14263	Known length
Placentals	Orcinus Orca	4.74	1.86378	7.79405	Known length
Placentals	Orcinus Orca	4.74	2.31655	8.34682	Known length
Placentals	Orcinus Orca	4.74	1.50209	6.90962	Known length
Placentals	Orcinus Orca	4.74	1.34705	4.6709	Known length
Placentals	Orcinus Orca	4.74	1.53554	5.69353	Known length
Placentals	Orcinus Orca	4.74	1.48566	4.75382	Known length
Placentals	Orcinus Orca	4.74	1.55278	4.4498	Known length
Placentals	Orcinus Orca	4.74	1.47332	5.94227	Known length
Placentals	Orcinus Orca	4.74	1.57389	5.99755	Known length
Placentals	Orcinus Orca	4.74	1.68272	4.94729	Known length
Placentals	Orcinus Orca	4.74	1.76248	6.27394	Known length
Placentals	Orcinus Orca	4.74	1.87197	6.66087	Known length
Placentals	Orcinus Orca	4.74	1.55616	6.35685	Known length
Placentals	Orcinus Orca	4.74	1.62004	6.16338	Known length
Placentals	Orcinus Orca	4.74	1.8549	6.6056	Known length
Placentals	Orcinus Orca	4.74	1.75773	4.8091	Known length
Placentals	Orcinus Orca	4.74	1.0735	1.96233	Known length
Placentals	Orcinus Orca	4.74	1.75833	7.02017	Known length
Placentals	Orcinus Orca	4.74	1.87193	7.18601	Known length
Placentals	Orcinus Orca	4.74	1.98845	5.5277	Known length
Placentals	Orcinus Orca	4.74	1.66604	5.72117	Known length
Placentals	Orcinus Orca	4.74	1.4857	5.61061	Known length
Placentals	Orcinus Orca	4.74	1.68657	5.80408	Known length
Placentals	Orcinus Orca	4.74	1.553	3.84175	Known length
Placentals	Orcinus Orca	4.74	1.48167	5.91464	Known length
Placentals	Orcinus Orca	4.74	1.48998	5.44478	Known length
Placentals	Orcinus Orca	4.74	1.79639	6.16338	Known length
Placentals	Orcinus Orca	4.74	1.87188	7.3242	Known length
Placentals	Orcinus Orca	4.74	1.50722	6.02519	Known length
Placentals	Orcinus Orca	5.6	1.8631	No Data	Known length
Placentals	Orcinus Orca	5.6	2.32143	No Data	Known length
Placentals	Orcinus Orca	5.6	2	No Data	Known length
Placentals	Balaenoptera physalus	19	0.28	3	Known length
Placentals	Balaenoptera physalus	19	0.28	4	Known length
Placentals	Balaenoptera physalus	19	0.25	3	Known length
Placentals	Balaenoptera physalus	19	0.27	3	Known length
Placentals	Balaenoptera physalus	19	0.28	2.5	Known length
Placentals	Balaenoptera physalus	19	0.28	3.2	Known length
Placentals	Balaenoptera physalus	19	0.23	2.7	Known length
Frogs	Rana septentrionalis	0.0475	4.46362	0.0704332	Known length
Frogs	Rana septentrionalis	0.0475	7.30739	0.11112	Known length
Frogs	Rana septentrionalis	0.0475	4.54874	0.118687	Known length
Frogs	Rana septentrionalis	0.0475	8.45568	0.140456	Known length
Frogs	Rana septentrionalis	0.0475	5.416	0.146923	Known length
Frogs	Rana septentrionalis	0.0475	11.2245	0.344764	Known length
Frogs	Rana clamitans	0.0525	3.43252	0.0384174	Known length
Frogs	Rana clamitans	0.0525	4.04364	0.0441333	Known length
Frogs	Rana clamitans	0.0525	4.63245	0.0526548	Known length
Frogs	Rana clamitans	0.0525	5.1362	0.102319	Known length
Frogs	Rana clamitans	0.0525	5.70082	0.116385	Known length
Frogs	Rana clamitans	0.0525	6.12336	0.123837	Known length
Frogs	Rana clamitans	0.0525	8.97837	0.225403	Known length
Frogs	Rana clamitans	0.0525	12.6687	0.394745	Known length
Frogs	Rana clamitans	0.0525	13.4943	0.507157	Known length
Frogs	Rana catesbiana	0.06	3.54858	0.0850134	Known length
Frogs	Rana catesbiana	0.06	4.82123	0.0880237	Known length
Frogs	Rana catesbiana	0.06	4.53821	0.0976873	Known length
Frogs	Rana catesbiana	0.06	4.16002	0.101121	Known length
Frogs	Rana catesbiana	0.06	3.40469	0.0988815	Known length
Frogs	Rana catesbiana	0.06	3.63868	0.103661	Known length
Frogs	Rana catesbiana	0.06	4.98394	0.107277	Known length
Frogs	Rana catesbiana	0.06	4.46435	0.11738	Known length
Frogs	Rana catesbiana	0.06	3.96711	0.119182	Known length
Frogs	Rana catesbiana	0.06	5.57253	0.122347	Known length
Frogs	Rana catesbiana	0.06	5.38043	0.143513	Known length
Frogs	Rana catesbiana	0.06	5.09514	0.174135	Known length
Frogs	Rana catesbiana	0.06	9.15638	0.297402	Known length
Frogs	Rana catesbiana	0.06	13.6144	0.465501	Known length
Frogs	Rana catesbiana	0.06	14.3824	0.519321	Known length
Frogs	Rana catesbiana	0.06	16.5451	0.539722	Known length
Frogs	Rana catesbiana	0.06	15.5889	0.545012	Known length
Hagfishes	Eptatretus stoutii	0.284	1.33411	No Data	Known length
Hagfishes	Eptatretus stoutii	0.284	1.3955	No Data	Known length
Hagfishes	Eptatretus stoutii	0.284	1.25517	No Data	Known length
Hagfishes	Eptatretus stoutii	0.284	2.07457	No Data	Known length
Hagfishes	Myxine glutinosa	0.285	1.30544	No Data	Known length
Hagfishes	Myxine glutinosa	0.285	1.23258	No Data	Known length
Lampreys	Petromyzon marinus	0.121466	2.40459	0.295727	Known length
Lampreys	Petromyzon marinus	0.129843	3.22371	0.305983	Known length
Lampreys	Petromyzon marinus	0.13089	3.23943	0.2	Known length
Lampreys	Petromyzon marinus	0.134031	3.28787	0.31453	Known length
Lampreys	Petromyzon marinus	0.136335	3.53484	0.218803	Known length
Lampreys	Petromyzon marinus	0.136963	3.48533	0.28547	Known length
Lampreys	Petromyzon marinus	0.137592	3.74574	0.225641	Known length
Lampreys	Petromyzon marinus	0.139058	4.07246	0.357265	Known length
Lampreys	Petromyzon marinus	0.140105	4.5144	0.25641	Known length
Lampreys	Petromyzon marinus	0.141361	4.66281	0.379487	Known length
Lampreys	Petromyzon marinus	0.146387	4.99068	0.217094	Known length
Lampreys	Petromyzon marinus	0.150995	6.25181	0.223932	Known length
Lungfish	Protopterus annectens	0.55	1.20243	No Data	Known length
Lungfish	Protopterus annectens	0.55	1.445	No Data	Known length
Lungfish	Protopterus annectens	0.55	1.91303	No Data	Known length
Placentals	Trichechus manatus latirostris	3.34	0.260205	0.352083	Known length
Placentals	Trichechus manatus latirostris	3.34	0.280469	0.271356	Known length
Placentals	Trichechus manatus latirostris	3.34	0.310056	0.292343	Known length
Placentals	Trichechus manatus latirostris	3.34	0.300555	0.331814	Known length
Placentals	Trichechus manatus latirostris	3.34	0.34054	0.352009	Known length
Placentals	Trichechus manatus latirostris	3.34	0.340528	0.361001	Known length
Placentals	Trichechus manatus latirostris	3.34	0.340501	0.382584	Known length
Placentals	Trichechus manatus latirostris	3.34	0.330394	0.403164	Known length
Placentals	Trichechus manatus latirostris	3.34	0.319998	0.403057	Known length
Placentals	Trichechus manatus latirostris	3.34	0.309602	0.40295	Known length
Placentals	Trichechus manatus latirostris	3.34	0.320262	0.443527	Known length
Placentals	Trichechus manatus latirostris	3.34	0.290587	0.491784	Known length
Placentals	Trichechus manatus latirostris	3.34	0.299987	0.532348	Known length
Placentals	Trichechus manatus latirostris	3.34	0.309401	0.562121	Known length
Placentals	Trichechus manatus latirostris	3.34	0.299887	0.612383	Known length
Placentals	Trichechus manatus latirostris	3.34	0.359694	0.401666	Known length
Placentals	Trichechus manatus latirostris	3.34	0.369408	0.443133	Known length
Placentals	Trichechus manatus latirostris	3.34	0.340363	0.492295	Known length
Placentals	Trichechus manatus latirostris	3.34	0.329904	0.541648	Known length
Placentals	Trichechus manatus latirostris	3.34	0.320392	0.590111	Known length
Placentals	Trichechus manatus latirostris	3.34	0.320376	0.602701	Known length
Placentals	Trichechus manatus latirostris	3.34	0.320045	0.615288	Known length
Placentals	Trichechus manatus latirostris	3.34	0.360147	0.542858	Known length
Placentals	Trichechus manatus latirostris	3.34	0.370833	0.562752	Known length
Placentals	Trichechus manatus latirostris	3.34	0.349725	0.562535	Known length
Placentals	Trichechus manatus latirostris	3.34	0.340262	0.57233	Known length
Placentals	Trichechus manatus latirostris	3.34	0.349384	0.583215	Known length
Placentals	Trichechus manatus latirostris	3.34	0.360031	0.634583	Known length
Placentals	Trichechus manatus latirostris	3.34	0.340136	0.672149	Known length
Placentals	Trichechus manatus latirostris	3.34	0.350193	0.691137	Known length
Placentals	Trichechus manatus latirostris	3.34	0.360225	0.730808	Known length
Placentals	Trichechus manatus latirostris	3.34	0.3293	0.770958	Known length
Placentals	Trichechus manatus latirostris	3.34	0.339998	0.781859	Known length
Placentals	Trichechus manatus latirostris	3.34	0.38967	0.614204	Known length
Placentals	Trichechus manatus latirostris	3.34	0.378799	0.740891	Known length
Placentals	Trichechus manatus latirostris	3.34	0.398307	0.760875	Known length
Placentals	Trichechus manatus latirostris	3.34	0.398595	0.781562	Known length
Placentals	Trichechus manatus latirostris	3.34	0.409784	0.65308	Known length
Placentals	Trichechus manatus latirostris	3.34	0.469061	0.613221	Known length
Placentals	Trichechus manatus latirostris	3.34	0.429657	0.6326	Known length
Placentals	Trichechus manatus latirostris	3.34	0.429911	0.681164	Known length
Placentals	Trichechus manatus latirostris	3.34	0.439653	0.700149	Known length
Placentals	Trichechus manatus latirostris	3.34	0.469125	0.812862	Known length
Placentals	Trichechus manatus latirostris	3.34	0.44899	0.791072	Known length
Placentals	Trichechus manatus latirostris	3.34	0.43946	0.853025	Known length
Placentals	Trichechus manatus latirostris	3.34	0.419312	0.842026	Known length
Placentals	Trichechus manatus latirostris	3.34	0.429282	0.930258	Known length
Placentals	Trichechus manatus latirostris	3.34	0.409092	0.951634	Known length
Placentals	Trichechus manatus latirostris	3.34	0.499899	1.14141	Known length
Placentals	Trichechus manatus latirostris	3.34	0.548604	0.741735	Known length
Birds	Aptenodytes forsteri	1.27619	1.47	2.2	24.4
Birds	Aptenodytes forsteri	1.27793	1.35	1.7	24.5
Birds	Aptenodytes patagonicus	1.00454	1.55	2.1	11.9
Birds	Pygoscelis papua	0.776677	2.18	2.3	5.5
Birds	Pygoscelis adeliae	0.73703	2.33	2.1	4.7
Birds	Pygoscelis antarcticus	0.698456	2.56	2.3	4
Birds	Eudyptes chrysolophus	0.655074	2.29	2	3.3
Birds	Eudyptula minor	0.454203	3.5	1.8	1.1
Ray-finned fishes	Salmo gairdneri	0.201	1.93394	0.172115	Known length
Ray-finned fishes	Salmo gairdneri	0.201	2.66271	0.191385	Known length
Ray-finned fishes	Salmo gairdneri	0.201	2.39181	0.194575	Known length
Ray-finned fishes	Salmo gairdneri	0.201	1.975	0.200963	Known length
Ray-finned fishes	Salmo gairdneri	0.201	2.11993	0.244774	Known length
Ray-finned fishes	Salmo gairdneri	0.201	2.41133	0.257611	Known length
Ray-finned fishes	Salmo gairdneri	0.201	2.84892	0.253361	Known length
Ray-finned fishes	Salmo gairdneri	0.201	3.32801	0.257661	Known length
Ray-finned fishes	Salmo gairdneri	0.201	1.97298	0.298185	Known length
Ray-finned fishes	Salmo gairdneri	0.201	2.30632	0.298203	Known length
Ray-finned fishes	Salmo gairdneri	0.201	2.70206	0.302498	Known length
Ray-finned fishes	Salmo gairdneri	0.201	3.11847	0.315342	Known length
Ray-finned fishes	Salmo gairdneri	0.201	2.68012	0.355916	Known length
Ray-finned fishes	Salmo gairdneri	0.201	3.03433	0.353799	Known length
Ray-finned fishes	Salmo gairdneri	0.201	3.4301	0.357026	Known length
Ray-finned fishes	Salmo gairdneri	0.201	3.09541	0.422178	Known length
Ray-finned fishes	Salmo gairdneri	0.201	3.67899	0.410458	Known length
Ray-finned fishes	Salmo gairdneri	0.201	4.01215	0.419023	Known length
Ray-finned fishes	Salmo gairdneri	0.201	3.51184	0.433953	Known length
Ray-finned fishes	Salmo gairdneri	0.201	4.38631	0.459642	Known length
Ray-finned fishes	Salmo gairdneri	0.201	4.0946	0.461763	Known length
Ray-finned fishes	Salmo gairdneri	0.201	3.7195	0.466016	Known length
Ray-finned fishes	Salmo gairdneri	0.201	3.26114	0.467059	Known length
Ray-finned fishes	Salmo gairdneri	0.201	3.48964	0.499123	Known length
Ray-finned fishes	Salmo gairdneri	0.201	4.6354	0.503459	Known length
Ray-finned fishes	Salmo gairdneri	0.201	3.59321	0.527975	Known length
Ray-finned fishes	Salmo gairdneri	0.201	4.46809	0.534433	Known length
Ray-finned fishes	Salmo gairdneri	0.201	4.69659	0.566497	Known length
Ray-finned fishes	Salmo gairdneri	0.201	3.8839	0.574999	Known length
Ray-finned fishes	Salmo gairdneri	0.201	4.1124	0.607063	Known length
Ray-finned fishes	Salmo gairdneri	0.201	4.42486	0.609217	Known length
Ray-finned fishes	Salmo gairdneri	0.201	4.86214	0.619924	Known length
Ray-finned fishes	Salmo gairdneri	0.201	5.50756	0.640259	Known length
Ray-finned fishes	Salmo gairdneri	0.201	5.04913	0.644507	Known length
Ray-finned fishes	Salmo gairdneri	0.201	4.69447	0.667992	Known length
Ray-finned fishes	Salmo gairdneri	0.201	4.40258	0.67866	Known length
Ray-finned fishes	Salmo gairdneri	0.201	4.54773	0.711788	Known length
Ray-finned fishes	Salmo gairdneri	0.201	5.0263	0.74066	Known length
Ray-finned fishes	Salmo gairdneri	0.201	4.83739	0.807957	Known length
Ray-finned fishes	Salmo gairdneri	0.201	5.33691	0.831489	Known length
Ray-finned fishes	Istiophorus platypterus	1.5	8.57	No Data	Known length
Ray-finned fishes	Istiophorus platypterus	1.5	2.55	No Data	Known length
Ray-finned fishes	Istiophorus platypterus	1.5	1.2	No Data	Known length
Ray-finned fishes	Istiophorus platypterus	1.5	4.44	No Data	Known length
Ray-finned fishes	Istiophorus platypterus	1.5	6.15	No Data	Known length
Ray-finned fishes	Istiophorus platypterus	1.5	2.02	No Data	Known length
Ray-finned fishes	Istiophorus platypterus	1.96	6.49	No Data	Known length
Ray-finned fishes	Istiophorus platypterus	2.08	4.15	No Data	Known length
Ray-finned fishes	Istiophorus platypterus	2.2	3.16	No Data	Known length
Ray-finned fishes	Istiophorus platypterus	1.96	2.94	No Data	Known length
Ray-finned fishes	Istiophorus platypterus	2.08	1.54	No Data	Known length
Ray-finned fishes	Istiophorus platypterus	2.2	1.07	No Data	Known length
Ray-finned fishes	Oncorhynchus nerka	0.514468	2.30792	No Data	Known length
Ray-finned fishes	Oncorhynchus nerka	0.578698	2.29684	No Data	Known length
Ray-finned fishes	Oncorhynchus nerka	0.612243	2.17324	No Data	Known length
Ray-finned fishes	Oncorhynchus nerka	0.631181	2.01903	No Data	Known length
Ray-finned fishes	Oncorhynchus nerka	0.657799	3.33248	No Data	Known length
Ray-finned fishes	Oncorhynchus nerka	0.662142	3.18873	No Data	Known length
Ray-finned fishes	Oncorhynchus nerka	0.6548	3.0246	No Data	Known length
Ray-finned fishes	Oncorhynchus nerka	0.656169	2.67561	No Data	Known length
Ray-finned fishes	Oncorhynchus nerka	0.6444	2.32678	No Data	Known length
Ray-finned fishes	Oncorhynchus nerka	0.660434	2.2342	No Data	Known length
Ray-finned fishes	Oncorhynchus nerka	0.656028	2.13162	No Data	Known length
Ray-finned fishes	Oncorhynchus nerka	0.655998	2.01872	No Data	Known length
Ray-finned fishes	Oncorhynchus nerka	0.680962	2.58291	No Data	Known length
Ray-finned fishes	Oncorhynchus nerka	0.710218	2.80835	No Data	Known length
Ray-finned fishes	Oncorhynchus nerka	0.682348	2.29551	No Data	Known length
Ray-finned fishes	Oncorhynchus nerka	0.695438	2.11059	No Data	Known length
Ray-finned fishes	Oncorhynchus nerka	0.702716	2.02838	No Data	Known length
Ray-finned fishes	Oncorhynchus nerka	0.762631	2.26368	No Data	Known length
Ray-finned fishes	Oncorhynchus nerka	0.781679	2.5303	No Data	Known length
Ray-finned fishes	Oncorhynchus nerka	0.799181	2.46849	No Data	Known length
Ray-finned fishes	Oncorhynchus tshawytscha	0.835421	1.48269	No Data	Known length
Ray-finned fishes	Oncorhynchus tshawytscha	0.864733	1.92366	No Data	Known length
Ray-finned fishes	Oncorhynchus tshawytscha	0.885171	1.9234	No Data	Known length
Ray-finned fishes	Oncorhynchus tshawytscha	0.90844	1.58439	No Data	Known length
Ray-finned fishes	Oncorhynchus tshawytscha	0.909772	1.0917	No Data	Known length
Ray-finned fishes	Oncorhynchus tshawytscha	0.91558	0.968462	No Data	Known length
Ray-finned fishes	Oncorhynchus tshawytscha	0.952199	1.44013	No Data	Known length
Ray-finned fishes	Oncorhynchus tshawytscha	0.971198	1.522	No Data	Known length
Ray-finned fishes	Oncorhynchus tshawytscha	1.01505	1.74725	No Data	Known length
Ray-finned fishes	Oncorhynchus tshawytscha	1.04285	1.9727	No Data	Known length
Ray-finned fishes	Oncorhynchus tshawytscha	1.00914	1.45993	No Data	Known length
Ray-finned fishes	Oncorhynchus tshawytscha	1.02956	1.40835	No Data	Known length
Ray-finned fishes	Oncorhynchus tshawytscha	1.02952	1.25439	No Data	Known length
Ray-finned fishes	Oncorhynchus tshawytscha	1.07919	1.39745	No Data	Known length
Ray-finned fishes	Oncorhynchus tshawytscha	1.09686	1.95148	No Data	Known length
Ray-finned fishes	Oncorhynchus tshawytscha	1.11575	1.61252	No Data	Known length
Ray-finned fishes	Oncorhynchus tshawytscha	1.13472	1.58149	No Data	Known length
Ray-finned fishes	Oncorhynchus tshawytscha	1.16253	1.87879	No Data	Known length
Ray-finned fishes	Oncorhynchus tshawytscha	1.21652	1.77545	No Data	Known length
Placentals	Orcinus orca	5.60144	0.513741	No Data	2063
Placentals	Orcinus orca	5.60144	0.473827	No Data	2063
Placentals	Orcinus orca	5.62701	0.432876	No Data	2091
Placentals	Orcinus orca	7.42934	0.378889	No Data	4813
Placentals	Orcinus orca	7.42934	0.354476	No Data	4813
Placentals	Physeter macrocephalus	7.70506	0.228825	No Data	5370
Placentals	Physeter macrocephalus	8.21243	0.228825	No Data	6502
Placentals	Physeter macrocephalus	8.21243	0.228825	No Data	6502
Placentals	Physeter macrocephalus	8.99573	0.211047	No Data	8546
Placentals	Physeter macrocephalus	9.45795	0.201242	No Data	9932
Placentals	Physeter macrocephalus	9.89873	0.196512	No Data	11386
Placentals	Physeter macrocephalus	10.5026	0.201242	No Data	13600
Placentals	Physeter macrocephalus	10.36	0.22028	No Data	13053
Placentals	Physeter macrocephalus	12.4873	0.186492	No Data	22859
Placentals	Physeter macrocephalus	13.2491	0.186492	No Data	27302
Placentals	Physeter macrocephalus	13.0099	0.172003	No Data	25850
Placentals	Physeter macrocephalus	13.6162	0.168761	No Data	29635
Ray-finned fishes	Pollachius virens	0.35	3.48432	1.05	Known length
Ray-finned fishes	Pollachius virens	0.35	2.24215	0.63	Known length
Ray-finned fishes	Pollachius virens	0.35	2.6738	0.735	Known length
Ray-finned fishes	Pollachius virens	0.35	3.27869	0.945	Known length
Ray-finned fishes	Pollachius virens	0.35	5.31915	1.225	Known length
Ray-finned fishes	Pollachius virens	0.35	3.83142	1.085	Known length
Ray-finned fishes	Pollachius virens	0.35	3.67647	1.015	Known length
Ray-finned fishes	Pollachius virens	0.35	1.94175	0.805	Known length
Ray-finned fishes	Pollachius virens	0.4	5.61798	2.2	Known length
Ray-finned fishes	Pollachius virens	0.4	4.5045	1.32	Known length
Ray-finned fishes	Pollachius virens	0.4	4.85437	1.36	Known length
Ray-finned fishes	Pollachius virens	0.4	6.66667	2.48	Known length
Ray-finned fishes	Pollachius virens	0.4	4.65116	1.76	Known length
Ray-finned fishes	Scomber scombrus	0.33	4.85437	1.32	Known length
Ray-finned fishes	Scomber scombrus	0.33	5.10204	1.32	Known length
Ray-finned fishes	Scomber scombrus	0.33	4.46429	1.287	Known length
Ray-finned fishes	Scomber scombrus	0.33	5.37634	1.65	Known length
Ray-finned fishes	Scomber scombrus	0.34	14.9254	3.808	Known length
Ray-finned fishes	Scomber scombrus	0.34	13.8889	3.468	Known length
Ray-finned fishes	Scomber scombrus	0.34	12.1951	3.128	Known length
Ray-finned fishes	Scomber scombrus	0.3	6.49351	1.59	Known length
Ray-finned fishes	Scomber scombrus	0.3	5.58659	1.35	Known length
Ray-finned fishes	Scomber scombrus	0.31	12.0482	2.666	Known length
Ray-finned fishes	Scomber scombrus	0.31	5.52486	1.519	Known length
Ray-finned fishes	Scomber scombrus	0.31	4.97512	1.581	Known length
Placentals	Phoca hispida	1.03	0.77	0.75	Known length
Placentals	Phoca hispida	1.09	1.09	1	Known length
Placentals	Phoca hispida	1.03	1.14	1.1	Known length
Placentals	Phoca hispida	1.09	1	1.1	Known length
Placentals	Phoca hispida	1.09	1.2	1.28	Known length
Placentals	Phoca hispida	1.03	1.14	1.38	Known length
Placentals	Phoca hispida	1.03	1.26	1.42	Known length
Placentals	Phoca groenlandica	1.64	0.55	0.6	Known length
Placentals	Phoca groenlandica	1.64	0.71	0.7	Known length
Placentals	Phoca groenlandica	1.43	0.8	1.04	Known length
Placentals	Phoca groenlandica	1.43	0.92	1.18	Known length
Placentals	Phoca groenlandica	1.43	1.14	1.26	Known length
Cartilaginous fishes	Isurus oxyrinchus	1.25	0.296105	0.251992	Known length
Cartilaginous fishes	Isurus oxyrinchus	1.25	0.351344	0.450369	Known length
Cartilaginous fishes	Isurus oxyrinchus	1.25	0.453961	0.296142	Known length
Cartilaginous fishes	Isurus oxyrinchus	1.25	0.494491	0.398116	Known length
Cartilaginous fishes	Isurus oxyrinchus	1.14	0.715501	0.421768	Known length
Cartilaginous fishes	Isurus oxyrinchus	1.14	0.795249	0.29928	Known length
Cartilaginous fishes	Isurus oxyrinchus	1.14	0.803963	0.324177	Known length
Cartilaginous fishes	Isurus oxyrinchus	1.14	0.884898	0.256233	Known length
Cartilaginous fishes	Isurus oxyrinchus	1.14	0.895592	0.480331	Known length
Cartilaginous fishes	Isurus oxyrinchus	1.14	0.927129	0.302939	Known length
Cartilaginous fishes	Isurus oxyrinchus	1.14	0.955805	0.299762	Known length
Cartilaginous fishes	Isurus oxyrinchus	1.14	1.15464	0.539157	Known length
Cartilaginous fishes	Isurus oxyrinchus	0.82	0.732189	0.215151	Known length
Cartilaginous fishes	Isurus oxyrinchus	0.82	0.772086	0.172263	Known length
Cartilaginous fishes	Isurus oxyrinchus	0.82	0.805336	0.469418	Known length
Cartilaginous fishes	Isurus oxyrinchus	0.82	0.830172	0.306015	Known length
Cartilaginous fishes	Isurus oxyrinchus	0.82	0.804069	0.251083	Known length
Cartilaginous fishes	Isurus oxyrinchus	0.82	0.886818	0.202337	Known length
Cartilaginous fishes	Isurus oxyrinchus	0.82	0.886918	0.202337	Known length
Cartilaginous fishes	Isurus oxyrinchus	0.82	0.881417	0.24287	Known length
Cartilaginous fishes	Isurus oxyrinchus	0.82	0.91032	0.282349	Known length
Cartilaginous fishes	Isurus oxyrinchus	0.82	0.955992	0.252554	Known length
Cartilaginous fishes	Isurus oxyrinchus	0.82	1.01619	0.500899	Known length
Cartilaginous fishes	Isurus oxyrinchus	0.82	0.915861	0.183272	Known length
Cartilaginous fishes	Isurus oxyrinchus	0.82	1.00796	0.251417	Known length
Cartilaginous fishes	Isurus oxyrinchus	0.82	1.10288	0.459267	Known length
Cartilaginous fishes	Isurus oxyrinchus	0.82	1.18922	0.418917	Known length
Cartilaginous fishes	Isurus oxyrinchus	0.82	1.09199	0.24912	Known length
Cartilaginous fishes	Isurus oxyrinchus	0.82	1.02618	0.484177	Known length
Cartilaginous fishes	Isurus oxyrinchus	0.82	1.03203	0.307581	Known length
Cartilaginous fishes	Isurus oxyrinchus	0.82	1.29067	0.608839	Known length
Cartilaginous fishes	Ginglymostoma cirratum	2.25	0.67	0.765	Known length
Cartilaginous fishes	Triakis semifasciata	0.98	1.12	0.5684	Known length
Cartilaginous fishes	Negaprion brevirostris	2.25	0.95	1.0575	Known length
Cartilaginous fishes	Sphyrna tiburo	0.93	1.25	0.7812	Known length
Cartilaginous fishes	Carcharhinus limbatus	0.97	1.13	0.776	Known length
Cartilaginous fishes	Carcharhinus leucas	2.25	0.78	1.305	Known length
Snakes	Nerodia f. pictiventris	0.24	5.31915	No Data	Known length
Snakes	Nerodia f. pictiventris	0.24	3.19489	No Data	Known length
Snakes	Nerodia f. pictiventris	0.24	2	No Data	Known length
Snakes	Nerodia f. pictiventris	0.28	4.80769	No Data	Known length
Snakes	Nerodia f. pictiventris	0.39	4.80769	No Data	Known length
Snakes	Nerodia f. pictiventris	0.71	3.003	No Data	Known length
Snakes	Nerodia f. pictiventris	0.71	2.39808	No Data	Known length
Snakes	Nerodia f. pictiventris	0.77	3.003	No Data	Known length
Snakes	Nerodia f. pictiventris	0.99	2.66667	No Data	Known length
Snakes	Elaphe g. guttata	0.335	2.39808	No Data	Known length
Snakes	Elaphe g. guttata	0.335	2	No Data	Known length
Snakes	Elaphe g. guttata	0.335	1.20048	No Data	Known length
Snakes	Elaphe g. guttata	0.41	3.003	No Data	Known length
Snakes	Elaphe g. guttata	1.265	1.33333	No Data	Known length
Cartilaginous fishes	Taeniura lymma	0.163	1.92838	0.19874	Known length
Cartilaginous fishes	Taeniura lymma	0.163	1.87533	0.268465	Known length
Cartilaginous fishes	Taeniura lymma	0.163	1.81698	0.338189	Known length
Cartilaginous fishes	Taeniura lymma	0.163	2.06101	0.407913	Known length
Cartilaginous fishes	Taeniura lymma	0.163	2.49072	0.48022	Known length
Cartilaginous fishes	Taeniura lymma	0.158	2.07336	0.219779	Known length
Cartilaginous fishes	Taeniura lymma	0.158	2.73281	0.279398	Known length
Cartilaginous fishes	Taeniura lymma	0.158	2.99444	0.350009	Known length
Cartilaginous fishes	Taeniura lymma	0.158	3.00211	0.408241	Known length
Cartilaginous fishes	Taeniura lymma	0.158	2.98722	0.475471	Known length
Cartilaginous fishes	Taeniura lymma	0.149	1.85853	0.220051	Known length
Cartilaginous fishes	Taeniura lymma	0.149	1.97075	0.280701	Known length
Cartilaginous fishes	Taeniura lymma	0.149	2.36835	0.351343	Known length
Cartilaginous fishes	Taeniura lymma	0.149	2.6965	0.410069	Known length
Cartilaginous fishes	Taeniura lymma	0.179	1.76852	0.156954	Known length
Cartilaginous fishes	Taeniura lymma	0.179	1.69768	0.219511	Known length
Cartilaginous fishes	Taeniura lymma	0.179	1.99248	0.283487	Known length
Cartilaginous fishes	Taeniura lymma	0.179	2.49717	0.345798	Known length
Cartilaginous fishes	Taeniura lymma	0.179	2.60759	0.407024	Known length
Cartilaginous fishes	Taeniura lymma	0.171	2.07224	0.220823	Known length
Cartilaginous fishes	Taeniura lymma	0.171	2.23103	0.280327	Known length
Cartilaginous fishes	Taeniura lymma	0.171	2.50121	0.351544	Known length
Cartilaginous fishes	Taeniura lymma	0.171	2.5358	0.410389	Known length
Cartilaginous fishes	Taeniura lymma	0.171	2.86967	0.480311	Known length
Ray-finned fishes	Acipenser fulvescens	0.97	0.460177	No Data	Known length
Ray-finned fishes	Acipenser fulvescens	0.95	0.424779	No Data	Known length
Ray-finned fishes	Acipenser fulvescens	0.95	1.62832	No Data	Known length
Ray-finned fishes	Acipenser fulvescens	0.87	1.68142	No Data	Known length
Ray-finned fishes	Acipenser fulvescens	0.87	2.24779	No Data	Known length
Ray-finned fishes	Acipenser fulvescens	0.84	2.47788	No Data	Known length
Ray-finned fishes	Acipenser fulvescens	0.84	3.41593	No Data	Known length
Ray-finned fishes	Acipenser fulvescens	0.84	3.76991	No Data	Known length
Ray-finned fishes	Acipenser fulvescens	0.81	4.23009	No Data	Known length
Ray-finned fishes	Acipenser fulvescens	0.81	4.53097	No Data	Known length
Ray-finned fishes	Acipenser fulvescens	0.81	5.69912	No Data	Known length
Ray-finned fishes	Acipenser fulvescens	0.92	0.846474	No Data	Known length
Ray-finned fishes	Acipenser fulvescens	0.93	0.827988	No Data	Known length
Ray-finned fishes	Acipenser fulvescens	0.93	1.80303	No Data	Known length
Ray-finned fishes	Acipenser fulvescens	0.97	3.01702	No Data	Known length
Ray-finned fishes	Acipenser fulvescens	0.91	4.17145	No Data	Known length
Ray-finned fishes	Acipenser fulvescens	0.87	4.04646	No Data	Known length
Ray-finned fishes	Acipenser fulvescens	0.87	4.16799	No Data	Known length
Ray-finned fishes	Acipenser fulvescens	0.83	4.59306	No Data	Known length
Ray-finned fishes	Acipenser fulvescens	0.93	1.38053	No Data	Known length
Ray-finned fishes	Acipenser fulvescens	0.98	2.0177	No Data	Known length
Ray-finned fishes	Acipenser fulvescens	0.98	2.69027	No Data	Known length
Ray-finned fishes	Acipenser fulvescens	0.98	2.84956	No Data	Known length
Ray-finned fishes	Acipenser fulvescens	0.98	2.90266	No Data	Known length
Ray-finned fishes	Acipenser fulvescens	0.96	4.0885	No Data	Known length
Ray-finned fishes	Acipenser fulvescens	0.9	5.76991	No Data	Known length
Ray-finned fishes	Acipenser fulvescens	0.157	2.01456	0.115395	Known length
Ray-finned fishes	Acipenser fulvescens	0.157	3.0334	0.117018	Known length
Ray-finned fishes	Acipenser fulvescens	0.157	2.15331	0.144664	Known length
Ray-finned fishes	Acipenser fulvescens	0.157	3.32149	0.131644	Known length
Ray-finned fishes	Acipenser fulvescens	0.157	2.79013	0.149962	Known length
Ray-finned fishes	Acipenser fulvescens	0.157	3.14468	0.165916	Known length
Ray-finned fishes	Acipenser fulvescens	0.157	3.05057	0.167915	Known length
Ray-finned fishes	Acipenser fulvescens	0.157	2.57452	0.180576	Known length
Ray-finned fishes	Acipenser fulvescens	0.157	2.17048	0.195229	Known length
Ray-finned fishes	Acipenser fulvescens	0.157	2.52486	0.195548	Known length
Ray-finned fishes	Acipenser fulvescens	0.157	2.69094	0.19288	Known length
Ray-finned fishes	Acipenser fulvescens	0.157	2.8294	0.196201	Known length
Ray-finned fishes	Acipenser fulvescens	0.157	3.01211	0.195196	Known length
Ray-finned fishes	Acipenser fulvescens	0.157	3.1228	0.190201	Known length
Ray-finned fishes	Acipenser fulvescens	0.157	3.27783	0.189862	Known length
Ray-finned fishes	Acipenser fulvescens	0.157	3.76511	0.191506	Known length
Ray-finned fishes	Acipenser fulvescens	0.157	3.98663	0.194491	Known length
Ray-finned fishes	Acipenser fulvescens	0.157	3.12858	0.212157	Known length
Ray-finned fishes	Acipenser fulvescens	0.157	3.05668	0.219479	Known length
Ray-finned fishes	Acipenser fulvescens	0.157	3.20066	0.221136	Known length
Ray-finned fishes	Acipenser fulvescens	0.157	2.85202	0.238782	Known length
Ray-finned fishes	Acipenser fulvescens	0.157	2.99603	0.242768	Known length
Ray-finned fishes	Acipenser fulvescens	0.157	3.71009	0.222779	Known length
Ray-finned fishes	Acipenser fulvescens	0.157	4.02572	0.224097	Known length
Ray-finned fishes	Acipenser fulvescens	0.157	3.81548	0.239741	Known length
Ray-finned fishes	Acipenser fulvescens	0.157	3.63275	0.239416	Known length
Ray-finned fishes	Acipenser fulvescens	0.157	3.44454	0.243415	Known length
Ray-finned fishes	Acipenser fulvescens	0.157	3.36178	0.270032	Known length
Ray-finned fishes	Acipenser fulvescens	0.157	3.12926	0.273701	Known length
Ray-finned fishes	Acipenser fulvescens	0.157	3.1683	0.298649	Known length
Ray-finned fishes	Acipenser fulvescens	0.157	3.42853	0.297973	Known length
Ray-finned fishes	Acipenser fulvescens	0.157	3.58912	0.298965	Known length
Ray-finned fishes	Acipenser fulvescens	0.157	3.72201	0.299292	Known length
Ray-finned fishes	Acipenser fulvescens	0.157	3.88812	0.298953	Known length
Ray-finned fishes	Acipenser fulvescens	0.157	3.66644	0.281331	Known length
Ray-finned fishes	Acipenser fulvescens	0.157	3.78813	0.269682	Known length
Ray-finned fishes	Acipenser fulvescens	0.157	4.07059	0.275992	Known length
Ray-finned fishes	Acipenser fulvescens	0.157	4.71283	0.270643	Known length
Ray-finned fishes	Acipenser fulvescens	0.157	4.34216	0.298935	Known length
Ray-finned fishes	Acipenser fulvescens	0.157	3.4067	0.326584	Known length
Ray-finned fishes	Acipenser fulvescens	0.157	3.62264	0.32591	Known length
Ray-finned fishes	Acipenser fulvescens	0.157	3.8109	0.325902	Known length
Ray-finned fishes	Acipenser fulvescens	0.157	3.96594	0.325896	Known length
Ray-finned fishes	Acipenser fulvescens	0.157	4.0212	0.316246	Known length
Ray-finned fishes	Acipenser fulvescens	0.157	4.17637	0.328216	Known length
Ray-finned fishes	Acipenser fulvescens	0.157	4.61934	0.328864	Known length
Ray-finned fishes	Acipenser fulvescens	0.157	3.93837	0.33621	Known length
Ray-finned fishes	Acipenser fulvescens	0.157	3.99384	0.345855	Known length
Ray-finned fishes	Acipenser fulvescens	0.157	4.16003	0.352834	Known length
Ray-finned fishes	Acipenser fulvescens	0.157	3.81698	0.375137	Known length
Ray-finned fishes	Acipenser fulvescens	0.157	4.65314	0.380759	Known length
Ray-finned fishes	Acipenser fulvescens	0.157	5.25144	0.408014	Known length
Ray-finned fishes	Acipenser fulvescens	0.157	4.6811	0.405375	Known length
Ray-finned fishes	Acipenser fulvescens	0.157	4.44332	0.434327	Known length
Ray-finned fishes	Trachurus symmetricus	0.045	7.79677	0.147166	Known length
Ray-finned fishes	Trachurus symmetricus	0.045	9.31496	0.183495	Known length
Ray-finned fishes	Trachurus symmetricus	0.045	10.6083	0.236346	Known length
Ray-finned fishes	Trachurus symmetricus	0.045	12.1265	0.297448	Known length
Ray-finned fishes	Trachurus symmetricus	0.045	15.1441	0.38003	Known length
Ray-finned fishes	Trachurus symmetricus	0.045	16.7376	0.469218	Known length
Ray-finned fishes	Trachurus symmetricus	0.045	19.381	0.598087	Known length
Ray-finned fishes	Trachurus symmetricus	0.045	20.5987	0.688927	Known length
Ray-finned fishes	Trachurus symmetricus	0.064	6.58771	0.185666	Known length
Ray-finned fishes	Trachurus symmetricus	0.064	8.32813	0.228208	Known length
Ray-finned fishes	Trachurus symmetricus	0.064	8.51599	0.295843	Known length
Ray-finned fishes	Trachurus symmetricus	0.064	10.4065	0.372185	Known length
Ray-finned fishes	Trachurus symmetricus	0.064	12.0166	0.476305	Known length
Ray-finned fishes	Trachurus symmetricus	0.064	13.4784	0.691241	Known length
Ray-finned fishes	Trachurus symmetricus	0.064	13.8328	0.595747	Known length
Ray-finned fishes	Trachurus symmetricus	0.064	15.762	0.789001	Known length
Ray-finned fishes	Trachurus symmetricus	0.064	17.1104	0.908586	Known length
Ray-finned fishes	Trachurus symmetricus	0.107	4.17869	0.145786	Known length
Ray-finned fishes	Trachurus symmetricus	0.107	4.36668	0.185735	Known length
Ray-finned fishes	Trachurus symmetricus	0.107	5.21032	0.237682	Known length
Ray-finned fishes	Trachurus symmetricus	0.107	5.21144	0.299283	Known length
Ray-finned fishes	Trachurus symmetricus	0.107	7.02937	0.378471	Known length
Ray-finned fishes	Trachurus symmetricus	0.107	7.68659	0.47671	Known length
Ray-finned fishes	Trachurus symmetricus	0.107	9.01835	0.596179	Known length
Ray-finned fishes	Trachurus symmetricus	0.107	9.78782	0.688203	Known length
Ray-finned fishes	Trachurus symmetricus	0.107	11.2502	0.779886	Known length
Ray-finned fishes	Trachurus symmetricus	0.107	10.9342	0.912487	Known length
Ray-finned fishes	Trachurus symmetricus	0.107	12.0418	1.05979	Known length
Ray-finned fishes	Trachurus symmetricus	0.107	15.078	1.1969	Known length
Ray-finned fishes	Trachurus symmetricus	0.107	14.8566	1.37873	Known length
Ray-finned fishes	Trachurus symmetricus	0.164	3.55805	0.184805	Known length
Ray-finned fishes	Trachurus symmetricus	0.164	4.06367	0.237166	Known length
Ray-finned fishes	Trachurus symmetricus	0.164	4.40075	0.292608	Known length
Ray-finned fishes	Trachurus symmetricus	0.164	4.85019	0.38193	Known length
Ray-finned fishes	Trachurus symmetricus	0.164	5.88015	0.477413	Known length
Ray-finned fishes	Trachurus symmetricus	0.164	6.74157	0.594456	Known length
Ray-finned fishes	Trachurus symmetricus	0.164	5.82397	0.686858	Known length
Ray-finned fishes	Trachurus symmetricus	0.164	8.40824	0.908624	Known length
Ray-finned fishes	Trachurus symmetricus	0.164	10.4494	1.05031	Known length
Ray-finned fishes	Trachurus symmetricus	0.164	10.5618	1.21971	Known length
Ray-finned fishes	Trachurus symmetricus	0.164	11.6667	1.39836	Known length
Ray-finned fishes	Trachurus symmetricus	0.164	13.2397	1.60164	Known length
Ray-finned fishes	Trachurus symmetricus	0.164	13.8577	1.85113	Known length
Ray-finned fishes	Trachurus symmetricus	0.228	2.21136	0.178283	Known length
Ray-finned fishes	Trachurus symmetricus	0.228	2.26799	0.227601	Known length
Ray-finned fishes	Trachurus symmetricus	0.228	2.54953	0.298447	Known length
Ray-finned fishes	Trachurus symmetricus	0.228	3.3742	0.375325	Known length
Ray-finned fishes	Trachurus symmetricus	0.228	3.11298	0.48022	Known length
Ray-finned fishes	Trachurus symmetricus	0.228	3.97544	0.594088	Known length
Ray-finned fishes	Trachurus symmetricus	0.228	4.44436	0.67722	Known length
Ray-finned fishes	Trachurus symmetricus	0.228	6.28058	0.787764	Known length
Ray-finned fishes	Trachurus symmetricus	0.228	6.82463	0.895544	Known length
Ray-finned fishes	Trachurus symmetricus	0.228	6.93836	1.0466	Known length
Ray-finned fishes	Trachurus symmetricus	0.228	8.46425	1.21604	Known length
Ray-finned fishes	Trachurus symmetricus	0.228	8.28987	1.39775	Known length
Ray-finned fishes	Trachurus symmetricus	0.228	3.43404	1.60097	Known length
Ray-finned fishes	Trachurus symmetricus	0.228	11.7208	1.83781	Known length
Ray-finned fishes	Trachurus symmetricus	0.228	13.2027	2.11186	Known length
Ray-finned fishes	Trachurus symmetricus	0.27	2.15474	0.307478	Known length
Ray-finned fishes	Trachurus symmetricus	0.27	2.51104	0.390553	Known length
Ray-finned fishes	Trachurus symmetricus	0.27	2.75528	0.498296	Known length
Ray-finned fishes	Trachurus symmetricus	0.27	3.44862	0.605928	Known length
Ray-finned fishes	Trachurus symmetricus	0.27	3.67399	0.695195	Known length
Ray-finned fishes	Trachurus symmetricus	0.27	4.83512	0.799632	Known length
Ray-finned fishes	Trachurus symmetricus	0.27	4.91106	0.919736	Known length
Ray-finned fishes	Trachurus symmetricus	0.27	5.30539	1.07056	Known length
Ray-finned fishes	Trachurus symmetricus	0.27	7.00964	1.22415	Known length
Ray-finned fishes	Trachurus symmetricus	0.27	6.09438	1.4061	Known length
Ray-finned fishes	Trachurus symmetricus	0.27	7.1255	1.61837	Known length
Ray-finned fishes	Trachurus symmetricus	0.27	8.54978	1.85211	Known length
Ray-finned fishes	Trachurus symmetricus	0.27	9.24472	2.1353	Known length
Ray-finned fishes	Clupea harengus	0.31	1.4	No Data	Known length
Ray-finned fishes	Salmo trutta	0.3	1.75	No Data	Known length
Ray-finned fishes	Acipenser sinensis	2.99	0.77	No Data	Known length
Ray-finned fishes	Oncorhynchus tshawytscha	1	1.5	No Data	Known length
Ray-finned fishes	Oncorhynchus keta	0.65	1.8	No Data	Known length
Ray-finned fishes	Paralichthys olivaceus	0.52	1.48	No Data	Known length
Ray-finned fishes	Mola mola	1.15	0.46	No Data	Known length
Ray-finned fishes	Oncorhynchus gorbuscha	0.52	2.23	No Data	Known length
Ray-finned fishes	Oncorhynchus nerka	0.7	2.4	No Data	Known length
Cartilaginous fishes	Cetorhinus maximus	9.5	0.2	No Data	Known length
Cartilaginous fishes	Carcharhinus melanopterus	1.6	0.6	No Data	Known length
Cartilaginous fishes	Somniosus microcephalus	2.98	0.15	No Data	Known length
Cartilaginous fishes	Negaprion brevirostris	1.7	0.73	No Data	Known length
Cartilaginous fishes	Ginglymostoma cirratum	2.5	0.4	No Data	Known length
Cartilaginous fishes	Sphyrna lewini	0.57	1.17	No Data	Known length
Cartilaginous fishes	Isurus oxyrinchus	1	1.03	No Data	Known length
Cartilaginous fishes	Galeocerdo cuvier	3.57	0.51	No Data	Known length
Cartilaginous fishes	Rhincodon typus	6	0.21	No Data	Known length
Cartilaginous fishes	Triaenodon obesus	1.3	0.89	No Data	Known length
Placentals	Balaenoptera bonaerensis	4.50608	0.538778	2.17705	Known length
Placentals	Balaenoptera bonaerensis	4.52614	0.441663	2.56354	Known length
Placentals	Balaenoptera bonaerensis	5.73402	0.401298	1.92457	Known length
Placentals	Balaenoptera bonaerensis	5.74353	0.493545	2.33509	Known length
Placentals	Balaenoptera bonaerensis	5.93481	0.452734	2.4338	Known length
Placentals	Balaenoptera bonaerensis	5.94704	0.447601	2.28248	Known length
Placentals	Balaenoptera bonaerensis	6.50546	0.426296	1.84852	Known length
Placentals	Balaenoptera bonaerensis	6.50675	0.382836	1.99018	Known length
Placentals	Balaenoptera bonaerensis	6.51709	0.488817	2.06836	Known length
Placentals	Balaenoptera bonaerensis	6.56995	0.508313	2.15051	Known length
Placentals	Balaenoptera bonaerensis	7.00279	0.360472	2.07521	Known length
Placentals	Balaenoptera bonaerensis	7.04194	0.482531	2.15426	Known length
Placentals	Megaptera novaeangliae	7.04778	0.307781	2.11029	Known length
Placentals	Megaptera novaeangliae	7.05673	0.467063	3.12406	Known length
Placentals	Balaenoptera bonaerensis	7.14579	0.393631	2.4738	Known length
Placentals	Megaptera novaeangliae	7.75758	0.278243	1.72631	Known length
Placentals	Megaptera novaeangliae	7.83123	0.415418	2.34866	Known length
Placentals	Balaenoptera bonaerensis	7.90841	0.510915	2.63105	Known length
Placentals	Balaenoptera bonaerensis	7.94722	0.327485	1.88015	Known length
Placentals	Balaenoptera bonaerensis	8.00701	0.467132	2.09609	Known length
Placentals	Balaenoptera bonaerensis	8.02301	0.477911	2.60814	Known length
Placentals	Balaenoptera bonaerensis	8.02718	0.36053	2.69014	Known length
Placentals	Balaenoptera bonaerensis	8.07536	0.386695	3.47146	Known length
Placentals	Megaptera novaeangliae	8.15521	0.467143	1.8563	Known length
Placentals	Megaptera novaeangliae	8.22959	0.282372	3.43262	Known length
Placentals	Balaenoptera bonaerensis	8.43044	0.339459	2.07178	Known length
Placentals	Balaenoptera bonaerensis	8.44329	0.448517	2.16939	Known length
Placentals	Balaenoptera bonaerensis	8.58064	0.490571	2.19417	Known length
Placentals	Balaenoptera bonaerensis	8.60044	0.424357	2.26974	Known length
Placentals	Balaenoptera bonaerensis	8.60339	0.352429	2.3857	Known length
Placentals	Balaenoptera bonaerensis	8.60396	0.34002	2.94097	Known length
Placentals	Megaptera novaeangliae	8.76349	0.333988	2.35323	Known length
Placentals	Balaenoptera bonaerensis	8.76386	0.326457	3.49117	Known length
Placentals	Balaenoptera bonaerensis	8.77496	0.496211	3.43262	Known length
Placentals	Megaptera novaeangliae	8.81384	0.411434	2.66026	Known length
Placentals	Megaptera novaeangliae	9.39513	0.281498	1.73276	Known length
Placentals	Megaptera novaeangliae	9.43687	0.231888	1.96267	Known length
Placentals	Megaptera novaeangliae	9.73055	0.221917	1.61212	Known length
Placentals	Megaptera novaeangliae	9.76046	0.383019	1.69099	Known length
Placentals	Balaenoptera physalus	9.86791	0.253639	1.41004	Known length
Placentals	Balaenoptera physalus	9.91873	0.430697	2.19647	Known length
Placentals	Megaptera novaeangliae	9.92406	0.321752	1.75253	Known length
Placentals	Megaptera novaeangliae	9.95241	0.206908	1.82321	Known length
Placentals	Megaptera novaeangliae	9.96336	0.34398	1.72631	Known length
Placentals	Megaptera novaeangliae	10.0312	0.238418	1.89374	Known length
Placentals	Megaptera novaeangliae	10.0674	0.307911	2.24471	Known length
Placentals	Megaptera novaeangliae	10.1335	0.244319	2.56354	Known length
Placentals	Megaptera novaeangliae	10.1654	0.404854	1.69912	Known length
Placentals	Megaptera novaeangliae	10.2118	0.312974	1.7503	Known length
Placentals	Megaptera novaeangliae	10.3804	0.300978	1.88828	Known length
Placentals	Megaptera novaeangliae	10.4657	0.295154	1.92171	Known length
Placentals	Megaptera novaeangliae	10.5493	0.327061	2.00271	Known length
Placentals	Megaptera novaeangliae	10.589	0.389983	2.07866	Known length
Placentals	Megaptera novaeangliae	10.625	0.187044	2.20434	Known length
Placentals	Megaptera novaeangliae	10.6374	0.300008	2.2406	Known length
Placentals	Megaptera novaeangliae	11.3558	0.27656	2.3857	Known length
Placentals	Megaptera novaeangliae	11.4005	0.299544	2.46367	Known length
Placentals	Megaptera novaeangliae	11.405	0.24237	2.59684	Known length
Placentals	Megaptera novaeangliae	11.4079	0.210684	3.15669	Known length
Placentals	Megaptera novaeangliae	11.6075	0.361275	1.68898	Known length
Placentals	Megaptera novaeangliae	11.6648	0.227827	1.88285	Known length
Placentals	Megaptera novaeangliae	11.9195	0.354291	2.0448	Known length
Placentals	Megaptera novaeangliae	11.9547	0.215908	2.18477	Known length
Placentals	Megaptera novaeangliae	11.9585	0.18196	1.87746	Known length
Placentals	Megaptera novaeangliae	11.9755	0.254525	1.83828	Known length
Placentals	Megaptera novaeangliae	12.1375	0.397746	1.86153	Known length
Placentals	Megaptera novaeangliae	12.1456	0.277937	1.97784	Known length
Placentals	Megaptera novaeangliae	12.1715	0.264249	2.11387	Known length
Placentals	Megaptera novaeangliae	12.2021	0.204278	2.80348	Known length
Placentals	Megaptera novaeangliae	12.3482	0.243184	2.76466	Known length
Placentals	Megaptera novaeangliae	12.3615	0.409592	2.94097	Known length
Placentals	Megaptera novaeangliae	12.6778	0.263831	3.26725	Known length
Placentals	Megaptera novaeangliae	12.7332	0.225634	1.639	Known length
Placentals	Megaptera novaeangliae	12.9077	0.322377	1.77525	Known length
Placentals	Megaptera novaeangliae	12.9976	0.205629	1.87478	Known length
Placentals	Megaptera novaeangliae	13.0371	0.361324	2.31285	Known length
Placentals	Megaptera novaeangliae	13.0684	0.297646	2.58564	Known length
Placentals	Megaptera novaeangliae	13.1825	0.221635	2.66618	Known length
Placentals	Megaptera novaeangliae	13.1834	0.213484	2.79694	Known length
Placentals	Balaenoptera physalus	14.0692	0.235041	1.96267	Known length
Placentals	Balaenoptera physalus	14.1986	0.411666	3.6138	Known length
Placentals	Megaptera novaeangliae	14.6857	0.223113	3.10799	Known length
Placentals	Megaptera novaeangliae	14.7069	0.307547	1.8668	Known length
Placentals	Megaptera novaeangliae	14.7106	0.269087	1.90481	Known length
Placentals	Megaptera novaeangliae	14.781	0.183793	1.7964	Known length
Placentals	Balaenoptera borealis	16.5966	0.215288	1.98091	Known length
Placentals	Balaenoptera borealis	16.6206	0.297731	2.16939	Known length
Placentals	Balaenoptera edeni	18.3992	0.335372	2.52578	Known length
Placentals	Balaenoptera edeni	18.5275	0.212875	4.94097	Known length
Placentals	Balaenoptera musculus	19.1714	0.27583	2.95544	Known length
Placentals	Balaenoptera musculus	19.2646	0.18147	2.09258	Known length
Placentals	Balaenoptera edeni	19.3299	0.263533	2.39516	Known length
Placentals	Balaenoptera edeni	19.365	0.297784	2.57454	Known length
Placentals	Balaenoptera musculus	20.5221	0.174809	1.91603	Known length
Placentals	Balaenoptera musculus	20.676	0.252623	2.82996	Known length
Placentals	Balaenoptera musculus	21.0592	0.249357	2.67811	Known length
Placentals	Balaenoptera musculus	21.1588	0.175958	1.80361	Known length
Placentals	Balaenoptera musculus	21.8024	0.244141	2.48915	Known length
Placentals	Balaenoptera musculus	21.8485	0.234398	2.31285	Known length
Placentals	Balaenoptera musculus	21.8571	0.18935	1.85369	Known length
Placentals	Balaenoptera musculus	21.9345	0.253465	2.75829	Known length
Placentals	Balaenoptera musculus	21.9457	0.192461	1.98091	Known length
Placentals	Balaenoptera musculus	21.9844	0.223219	2.13568	Known length
Placentals	Balaenoptera musculus	22.2035	0.258894	2.87751	Known length
Placentals	Balaenoptera musculus	22.215	0.195307	1.81334	Known length
Placentals	Balaenoptera musculus	22.3898	0.23137	2.74564	Known length
Placentals	Balaenoptera musculus	22.5366	0.184184	1.84338	Known length
Placentals	Balaenoptera musculus	22.5371	0.182096	2.58008	Known length
Placentals	Balaenoptera musculus	22.539	0.173693	1.939	Known length
Placentals	Balaenoptera musculus	22.5407	0.16676	1.89925	Known length
Placentals	Balaenoptera musculus	22.5727	0.233645	2.4995	Known length
Placentals	Balaenoptera musculus	22.5803	0.194358	2.00587	Known length
Placentals	Balaenoptera musculus	22.7747	0.154721	2.02836	Known length
Placentals	Balaenoptera musculus	22.8022	0.242568	2.63684	Known length
Placentals	Balaenoptera musculus	22.8475	0.250195	2.69014	Known length
Placentals	Balaenoptera musculus	22.951	0.196591	2.10316	Known length
Placentals	Balaenoptera musculus	23.0002	0.185695	2.26133	Known length
Placentals	Balaenoptera musculus	23.6587	0.218204	2.29973	Known length
Placentals	Balaenoptera musculus	23.7657	0.172294	1.70735	Known length
Placentals	Balaenoptera musculus	24.4885	0.239448	2.59684	Known length
Placentals	Balaenoptera musculus	24.5547	0.167049	2.4289	Known length
Placentals	Balaenoptera musculus	25.3037	0.221445	2.91951	Known length
Placentals	Balaenoptera musculus	25.3161	0.169799	1.88285	Known length
