# Supplementary material for: Scaling the tail beat frequency and swimming speed in underwater undulatory swimming
Source: Nat Commun. 2023 Sep 9;14:5569. doi: 10.1038/s41467-023-41368-6 (PMC10492801; doi:10.1038/s41467-023-41368-6)
Supplement: Supplementary file 4 — Supplementary Code 1 [file 41467_2023_41368_MOESM4_ESM.zip]

Archive with 6 entries (6 files):
- Amphibians_LengthFreq.txt
- Birds_LengthFreq.txt
- CodeBounds.nb
- Fish_LengthFreq.txt
- Mammals_LengthFreq.txt
- Reptiles_LengthFreq.txt
