# Supplementary material for: Scaling the tail beat frequency and swimming speed in underwater undulatory swimming
Source: Nat Commun. 2023 Sep 9;14:5569. doi: 10.1038/s41467-023-41368-6 (PMC10492801; doi:10.1038/s41467-023-41368-6)
Supplement: Supplementary file 4 — Supplementary Code 1 [file 41467_2023_41368_MOESM4_ESM.zip › Birds_LengthFreq.txt]

Length(m)	Frequency(Hz)
1.27619	1.47
1.27793	1.35
1.00454	1.55
0.776677	2.18
0.73703	2.33
0.698456	2.56
0.655074	2.29
0.454203	3.5
