# Supplementary material for: Scaling the tail beat frequency and swimming speed in underwater undulatory swimming
Source: Nat Commun. 2023 Sep 9;14:5569. doi: 10.1038/s41467-023-41368-6 (PMC10492801; doi:10.1038/s41467-023-41368-6)
Supplement: Supplementary file 4 — Supplementary Code 1 [file 41467_2023_41368_MOESM4_ESM.zip › CodeBounds.nb]

(* Content-type: application/vnd.wolfram.mathematica *)

(*** Wolfram Notebook File ***)
(* http://www.wolfram.com/nb *)

(* CreatedBy='Mathematica 12.0' *)

(*CacheID: 234*)
(* Internal cache information:
NotebookFileLineBreakTest
NotebookFileLineBreakTest
NotebookDataPosition[       158,          7]
NotebookDataLength[     41556,       1042]
NotebookOptionsPosition[     40164,       1016]
NotebookOutlinePosition[     40643,       1034]
CellTagsIndexPosition[     40600,       1031]
WindowFrame->Normal*)

(* Beginning of Notebook Content *)
Notebook[{
Cell[BoxData[
 RowBox[{
  RowBox[{"(*", 
   RowBox[{
    RowBox[{"We", " ", "charge", " ", "the", " ", "length"}], "-", 
    RowBox[{"frequency", " ", "files"}]}], "*)"}], "\[IndentingNewLine]", 
  RowBox[{
   RowBox[{"SetDirectory", "[", 
    RowBox[{"NotebookDirectory", "[", "]"}], "]"}], "\[IndentingNewLine]", 
   "\[IndentingNewLine]", 
   RowBox[{
    RowBox[{"files", "=", 
     RowBox[{"FileNames", "[", "]"}]}], ";"}], "\[IndentingNewLine]", 
   RowBox[{"files", "=", " ", 
    RowBox[{"Select", "[", 
     RowBox[{"files", ",", 
      RowBox[{
       RowBox[{
        RowBox[{"Length", "[", 
         RowBox[{"StringPosition", "[", 
          RowBox[{"#", ",", "\"\<.txt\>\""}], "]"}], "]"}], "\[Equal]", "1"}],
        " ", "&"}]}], "]"}]}], "\[IndentingNewLine]", 
   RowBox[{
    RowBox[{"data", "=", 
     RowBox[{"Table", "[", 
      RowBox[{
       RowBox[{"Import", "[", 
        RowBox[{
         RowBox[{"files", "[", 
          RowBox[{"[", "i", "]"}], "]"}], ",", "\"\<Data\>\""}], "]"}], ",", 
       RowBox[{"{", 
        RowBox[{"i", ",", "1", ",", 
         RowBox[{"Length", "[", "files", "]"}]}], "}"}]}], "]"}]}], ";"}], 
   "\[IndentingNewLine]", 
   RowBox[{
    RowBox[{"data", "=", 
     RowBox[{"Table", "[", 
      RowBox[{
       RowBox[{"Drop", "[", 
        RowBox[{
         RowBox[{"data", "[", 
          RowBox[{"[", "i", "]"}], "]"}], ",", "1"}], "]"}], ",", 
       RowBox[{"{", 
        RowBox[{"i", ",", "1", ",", 
         RowBox[{"Length", "[", "data", "]"}]}], "}"}]}], "]"}]}], ";"}], 
   "\[IndentingNewLine]"}]}]], "Input",
 CellChangeTimes->{{3.79665074152148*^9, 3.796650743710265*^9}, {
   3.796651052793206*^9, 3.796651072409433*^9}, {3.796651131389963*^9, 
   3.7966511867901382`*^9}, {3.796651217090076*^9, 3.796651237669181*^9}, {
   3.796651295315887*^9, 3.796651295729292*^9}, {3.796651454124917*^9, 
   3.796651478300436*^9}, {3.796651542500498*^9, 3.796651543520753*^9}, {
   3.796652175512508*^9, 3.796652192299883*^9}, {3.796652264834783*^9, 
   3.7966522787003803`*^9}, {3.796652679190515*^9, 3.796652679371724*^9}, {
   3.796652724979404*^9, 3.7966527262393227`*^9}, {3.7966580223688507`*^9, 
   3.796658046361971*^9}, {3.796658234697913*^9, 3.796658235212535*^9}, {
   3.7966698749607687`*^9, 3.796669875506295*^9}, {3.796670857163048*^9, 
   3.796670858324649*^9}, {3.796713327377056*^9, 3.796713329352785*^9}, {
   3.796714067121331*^9, 3.7967140686948566`*^9}, {3.796715147601925*^9, 
   3.796715205010453*^9}, {3.79724206527151*^9, 3.797242108966442*^9}, {
   3.797597995201055*^9, 3.797598182270762*^9}, {3.797598402908783*^9, 
   3.7975984867228327`*^9}, 3.797598590830323*^9, {3.797598740232095*^9, 
   3.7975987440548487`*^9}, {3.797602075615357*^9, 3.797602111399363*^9}, {
   3.797611568750104*^9, 3.7976115870667143`*^9}, {3.7976116330906477`*^9, 
   3.797611635382844*^9}, {3.798195655546647*^9, 3.798195658588711*^9}, {
   3.798198063776135*^9, 3.7981980651329527`*^9}, 3.814596983169085*^9, {
   3.8207352245929832`*^9, 3.820735238110811*^9}, {3.824370078875433*^9, 
   3.824370081861898*^9}, {3.824735417790598*^9, 3.8247354348544073`*^9}, {
   3.8416694721484823`*^9, 3.841669497462565*^9}, {3.8416695366373787`*^9, 
   3.8416695984709377`*^9}, {3.841669888140905*^9, 3.841669893127235*^9}, {
   3.843744540237173*^9, 3.843744548757196*^9}, {3.853474420613021*^9, 
   3.85347442143506*^9}, {3.853483526535034*^9, 3.853483531546591*^9}, {
   3.853485914462075*^9, 3.853485925212019*^9}, {3.8546214711812468`*^9, 
   3.8546214786293488`*^9}, {3.854621521216951*^9, 3.85462152351045*^9}, {
   3.854632345833606*^9, 3.85463234739222*^9}, {3.854776782943574*^9, 
   3.8547767836077757`*^9}, {3.8547832069581833`*^9, 3.854783274384794*^9}, {
   3.854783377242347*^9, 3.854783380116241*^9}, {3.854783467030241*^9, 
   3.854783467718021*^9}, {3.854783536950568*^9, 3.854783576427095*^9}, {
   3.8547837700424623`*^9, 3.8547838031849413`*^9}, {3.854783836123508*^9, 
   3.854784041681497*^9}, {3.854791974655785*^9, 3.854791980252572*^9}, {
   3.854792030341279*^9, 3.854792035395014*^9}, {3.854792078264841*^9, 
   3.8547920810576477`*^9}, {3.855043271906685*^9, 3.855043274198172*^9}, {
   3.855064131158593*^9, 3.855064131485269*^9}, {3.856528236639913*^9, 
   3.856528238932282*^9}, {3.856528340136901*^9, 3.85652834225526*^9}, {
   3.856530216675466*^9, 3.85653021719845*^9}, {3.856586940563262*^9, 
   3.85658694477796*^9}, {3.8568515292276*^9, 3.856851531985528*^9}, {
   3.856851694755888*^9, 3.856851698024081*^9}, {3.856931386713764*^9, 
   3.856931387356612*^9}, {3.856931511526531*^9, 3.856931512005224*^9}, {
   3.8613421822773647`*^9, 3.86134218290972*^9}, {3.861696608470145*^9, 
   3.86169660950568*^9}, 3.861696646169756*^9, {3.8631056240221024`*^9, 
   3.863105635720365*^9}, {3.875096559649417*^9, 3.875096559956833*^9}, {
   3.8753712162375717`*^9, 3.8753712214499702`*^9}, {3.8753723646712523`*^9, 
   3.875372365216146*^9}, {3.875418337670775*^9, 3.875418357271276*^9}, {
   3.8754193601792383`*^9, 3.875419360700305*^9}, {3.875793181086334*^9, 
   3.875793210100287*^9}, {3.875793952151608*^9, 3.875793954228582*^9}, {
   3.875953220180511*^9, 3.875953221199273*^9}, {3.875963324450821*^9, 
   3.875963328440996*^9}, {3.87598071895969*^9, 3.875980720453926*^9}, {
   3.877328741104643*^9, 3.8773287427280073`*^9}, {3.8775798689045844`*^9, 
   3.8775798718143654`*^9}, {3.878184944871646*^9, 3.8781849794580297`*^9}, {
   3.878185083257612*^9, 3.8781851144506073`*^9}, 3.8781852341298265`*^9, {
   3.878186954893839*^9, 3.8781869597018404`*^9}, {3.8781910332958317`*^9, 
   3.878191035190838*^9}, {3.878224437068321*^9, 3.8782244412759714`*^9}, {
   3.8782807151465683`*^9, 3.87828071623659*^9}, {3.878287075986752*^9, 
   3.878287080305025*^9}, {3.8782906217086887`*^9, 3.8782906226792903`*^9}, {
   3.8782953275615845`*^9, 3.8782953316708155`*^9}, {3.8790586722085543`*^9, 
   3.879058674479904*^9}, {3.8793999001151133`*^9, 3.8793999033361826`*^9}, {
   3.87940233763894*^9, 3.8794023387615957`*^9}, {3.8794347336633224`*^9, 
   3.879434736813315*^9}, {3.879435635822296*^9, 3.879435638347473*^9}, {
   3.879438811717868*^9, 3.8794388154481735`*^9}, {3.8794391663470616`*^9, 
   3.8794391676208105`*^9}, {3.879441825367096*^9, 3.879441828897656*^9}, {
   3.8794436072224293`*^9, 3.87944360950191*^9}, {3.879590180850564*^9, 
   3.879590183720666*^9}, {3.8795937244773617`*^9, 3.879593725497341*^9}, {
   3.881769014708358*^9, 3.8817690196036654`*^9}, {3.8817713859275312`*^9, 
   3.881771387387099*^9}, 3.887990734478859*^9, {3.902138778957178*^9, 
   3.902138791982297*^9}},ExpressionUUID->"4d75a6b3-c483-4dd0-a1fb-\
05c576a23f65"],

Cell[BoxData[{
 RowBox[{
  RowBox[{"lengthFrogs", "=", 
   RowBox[{
    RowBox[{"data", "[", 
     RowBox[{"[", "1", "]"}], "]"}], "[", 
    RowBox[{"[", 
     RowBox[{"All", ",", "1"}], "]"}], "]"}]}], ";"}], "\[IndentingNewLine]", 

 RowBox[{
  RowBox[{
   RowBox[{"frequencyFrogs", "=", 
    RowBox[{
     RowBox[{"data", "[", 
      RowBox[{"[", "1", "]"}], "]"}], "[", 
     RowBox[{"[", 
      RowBox[{"All", ",", "2"}], "]"}], "]"}]}], ";"}], "\[IndentingNewLine]",
   "\[IndentingNewLine]"}], "\[IndentingNewLine]", 
 RowBox[{
  RowBox[{"lengthBirds", "=", 
   RowBox[{
    RowBox[{"data", "[", 
     RowBox[{"[", "2", "]"}], "]"}], "[", 
    RowBox[{"[", 
     RowBox[{"All", ",", "1"}], "]"}], "]"}]}], ";"}], "\[IndentingNewLine]", 

 RowBox[{
  RowBox[{
   RowBox[{"frequencyBirds", "=", 
    RowBox[{
     RowBox[{"data", "[", 
      RowBox[{"[", "2", "]"}], "]"}], "[", 
     RowBox[{"[", 
      RowBox[{"All", ",", "2"}], "]"}], "]"}]}], ";"}], "\[IndentingNewLine]",
   "\[IndentingNewLine]"}], "\[IndentingNewLine]", 
 RowBox[{
  RowBox[{"lengthFish", "=", 
   RowBox[{
    RowBox[{"data", "[", 
     RowBox[{"[", "3", "]"}], "]"}], "[", 
    RowBox[{"[", 
     RowBox[{"All", ",", "1"}], "]"}], "]"}]}], ";"}], "\[IndentingNewLine]", 

 RowBox[{
  RowBox[{
   RowBox[{"frequencyFish", "=", 
    RowBox[{
     RowBox[{"data", "[", 
      RowBox[{"[", "3", "]"}], "]"}], "[", 
     RowBox[{"[", 
      RowBox[{"All", ",", "2"}], "]"}], "]"}]}], ";"}], "\[IndentingNewLine]",
   "\[IndentingNewLine]"}], "\[IndentingNewLine]", 
 RowBox[{
  RowBox[{"lengthMammals", "=", 
   RowBox[{
    RowBox[{"data", "[", 
     RowBox[{"[", "4", "]"}], "]"}], "[", 
    RowBox[{"[", 
     RowBox[{"All", ",", "1"}], "]"}], "]"}]}], ";"}], "\[IndentingNewLine]", 

 RowBox[{
  RowBox[{
   RowBox[{"frequencyMammals", "=", 
    RowBox[{
     RowBox[{"data", "[", 
      RowBox[{"[", "4", "]"}], "]"}], "[", 
     RowBox[{"[", 
      RowBox[{"All", ",", "2"}], "]"}], "]"}]}], ";"}], "\[IndentingNewLine]",
   "\[IndentingNewLine]"}], "\[IndentingNewLine]", 
 RowBox[{
  RowBox[{"lengthReptiles", "=", 
   RowBox[{
    RowBox[{"data", "[", 
     RowBox[{"[", "5", "]"}], "]"}], "[", 
    RowBox[{"[", 
     RowBox[{"All", ",", "1"}], "]"}], "]"}]}], 
  ";"}], "\[IndentingNewLine]", 
 RowBox[{
  RowBox[{"frequencyReptiles", "=", 
   RowBox[{
    RowBox[{"data", "[", 
     RowBox[{"[", "5", "]"}], "]"}], "[", 
    RowBox[{"[", 
     RowBox[{"All", ",", "2"}], "]"}], "]"}]}], ";"}]}], "Input",
 CellChangeTimes->{{3.8884766225456033`*^9, 3.888476626892016*^9}, {
   3.8884866706927085`*^9, 3.8884866713786507`*^9}, {3.888488687152707*^9, 
   3.8884886877922897`*^9}, 3.889265882537741*^9, {3.889267459395774*^9, 
   3.8892674752895412`*^9}, {3.891338921730569*^9, 3.8913389239233503`*^9}, {
   3.8913505980489893`*^9, 3.8913505985311565`*^9}},
 CellLabel->"In[6]:=",ExpressionUUID->"abae2d10-6da0-4c25-86b6-ae3a785b7592"],

Cell[BoxData[""], "Input",
 CellChangeTimes->{{3.85659367007928*^9, 
  3.856593671231368*^9}},ExpressionUUID->"b3389b91-b243-4f1f-8b6e-\
50798e47aa56"],

Cell[BoxData[""], "Input",
 CellChangeTimes->{{3.864739923911775*^9, 3.86473992417839*^9}, {
  3.8913385681942234`*^9, 
  3.89133859868047*^9}},ExpressionUUID->"243b19a3-b156-4623-bcb0-\
8d7326570971"],

Cell[BoxData[
 RowBox[{
  RowBox[{"(*", 
   RowBox[{
   "We", " ", "define", " ", "the", " ", "interval", " ", "partition", " ", 
    "in", " ", "log", " ", "scale"}], "*)"}], "\[IndentingNewLine]", 
  "\[IndentingNewLine]", 
  RowBox[{
   RowBox[{
    RowBox[{"logspace", "[", 
     RowBox[{"increments_", ",", 
      RowBox[{"start_", "?", "Positive"}], ",", 
      RowBox[{"end_", "?", "Positive"}]}], "]"}], ":=", 
    RowBox[{"Exp", "@", 
     RowBox[{"Range", "[", 
      RowBox[{
       RowBox[{"Log", "@", "start"}], ",", 
       RowBox[{"Log", "@", "end"}], ",", 
       RowBox[{
        RowBox[{"Log", "[", 
         RowBox[{"end", "/", "start"}], "]"}], "/", "increments"}]}], 
      "]"}]}]}], "\[IndentingNewLine]", "\[IndentingNewLine]", 
   RowBox[{
    RowBox[{"allAnims", "=", 
     RowBox[{"Join", "[", 
      RowBox[{
       RowBox[{"Transpose", "[", 
        RowBox[{"{", 
         RowBox[{"lengthFrogs", ",", "frequencyFrogs"}], "}"}], "]"}], ",", 
       RowBox[{"Transpose", "[", 
        RowBox[{"{", 
         RowBox[{"lengthBirds", ",", "frequencyBirds"}], "}"}], "]"}], ",", 
       RowBox[{"Transpose", "[", 
        RowBox[{"{", 
         RowBox[{"lengthFish", ",", "frequencyFish"}], "}"}], "]"}], ",", 
       RowBox[{"Transpose", "[", 
        RowBox[{"{", 
         RowBox[{"lengthMammals", ",", "frequencyMammals"}], "}"}], "]"}], 
       ",", 
       RowBox[{"Transpose", "[", 
        RowBox[{"{", 
         RowBox[{"lengthReptiles", ",", "frequencyReptiles"}], "}"}], "]"}]}],
       "]"}]}], ";"}]}]}]], "Input",
 CellChangeTimes->{{3.879007923104336*^9, 3.879007923779183*^9}, {
  3.89133856195428*^9, 3.8913385625574274`*^9}, {3.8913386004447365`*^9, 
  3.8913386066997395`*^9}, {3.8913388810101027`*^9, 3.8913388896337748`*^9}, {
  3.902138800306613*^9, 
  3.9021388414566126`*^9}},ExpressionUUID->"fa1c775c-1151-4158-bd87-\
c1d3c659a213"],

Cell[BoxData[""], "Input",
 CellChangeTimes->{{3.877329083432337*^9, 3.8773290884707966`*^9}, {
   3.877518747310366*^9, 3.877518753027047*^9}, 3.8776669547797794`*^9, {
   3.8776670244895864`*^9, 3.877667062629532*^9}, {3.8776670985588517`*^9, 
   3.8776671101606483`*^9}, {3.877690193919436*^9, 3.8776901986708155`*^9}, {
   3.87769235742908*^9, 3.8776923643196855`*^9}, 
   3.8782870417756195`*^9},ExpressionUUID->"c89e6adf-25f8-4366-88bc-\
cbd46ce08e8b"],

Cell[BoxData[
 RowBox[{
  RowBox[{"(*", 
   RowBox[{
    RowBox[{
    "This", " ", "is", " ", "the", " ", "function", " ", "that", " ", 
     "calculates", " ", "the", " ", "error", " ", "of", " ", "a", " ", "fit", 
     " ", "with", " ", "parameters", " ", "Lstar"}], ",", " ", 
    RowBox[{"fmax", " ", "and", " ", "\[Kappa]"}]}], "*)"}], 
  "\[IndentingNewLine]", "\[IndentingNewLine]", 
  RowBox[{
   RowBox[{
    RowBox[{"getFitAverageAbsValue", "[", 
     RowBox[{"ninter_", ",", "aLstar_", ",", "afmax_", ",", "a\[Kappa]_"}], 
     "]"}], ":=", 
    RowBox[{"Module", "[", 
     RowBox[{
      RowBox[{"{", "function", "}"}], ",", "\[IndentingNewLine]", 
      RowBox[{
       RowBox[{"interval", "=", 
        RowBox[{"logspace", "[", 
         RowBox[{
          RowBox[{"1.0", " ", "ninter"}], " ", ",", 
          RowBox[{"Min", "[", 
           RowBox[{"allAnims", "[", 
            RowBox[{"[", 
             RowBox[{"All", ",", "1"}], "]"}], "]"}], "]"}], ",", 
          RowBox[{"Max", "[", 
           RowBox[{"allAnims", "[", 
            RowBox[{"[", 
             RowBox[{"All", ",", "1"}], "]"}], "]"}], "]"}]}], "]"}]}], ";", 
       "\[IndentingNewLine]", 
       RowBox[{"divisions", "=", 
        RowBox[{"Table", "[", 
         RowBox[{
          RowBox[{"If", "[", 
           RowBox[{
            RowBox[{
             RowBox[{"interval", "[", 
              RowBox[{"[", "j", "]"}], "]"}], "<=", 
             RowBox[{"allAnims", "[", 
              RowBox[{"[", 
               RowBox[{"i", ",", "1"}], "]"}], "]"}], "<=", 
             RowBox[{"interval", "[", 
              RowBox[{"[", 
               RowBox[{"j", "+", "1"}], "]"}], "]"}]}], ",", 
            RowBox[{"allAnims", "[", 
             RowBox[{"[", "i", "]"}], "]"}], ",", 
            RowBox[{"Unevaluated", "[", 
             RowBox[{"Sequence", "[", "]"}], "]"}]}], "]"}], ",", 
          RowBox[{"{", 
           RowBox[{"j", ",", "1", ",", 
            RowBox[{
             RowBox[{"Length", "[", "interval", "]"}], "-", "1"}]}], "}"}], 
          ",", 
          RowBox[{"{", 
           RowBox[{"i", ",", "1", ",", 
            RowBox[{"Length", "[", "allAnims", "]"}]}], "}"}]}], "]"}]}], ";",
        "\[IndentingNewLine]", 
       RowBox[{"divisions", "=", 
        RowBox[{"Select", "[", 
         RowBox[{"divisions", ",", 
          RowBox[{
           RowBox[{"UnsameQ", "[", 
            RowBox[{"#", ",", 
             RowBox[{"{", "}"}]}], "]"}], "&"}]}], "]"}]}], ";", 
       "\[IndentingNewLine]", "\[IndentingNewLine]", "\[IndentingNewLine]", 
       RowBox[{"max", "=", 
        RowBox[{"Table", "[", 
         RowBox[{
          RowBox[{"If", "[", 
           RowBox[{
            RowBox[{
             RowBox[{"0.9", 
              RowBox[{"Max", "[", 
               RowBox[{
                RowBox[{"divisions", "[", 
                 RowBox[{"[", "j", "]"}], "]"}], "[", 
                RowBox[{"[", 
                 RowBox[{"All", ",", "2"}], "]"}], "]"}], "]"}]}], "<", 
             RowBox[{
              RowBox[{"divisions", "[", 
               RowBox[{"[", "j", "]"}], "]"}], "[", 
              RowBox[{"[", 
               RowBox[{"i", ",", "2"}], "]"}], "]"}]}], ",", 
            RowBox[{
             RowBox[{"divisions", "[", 
              RowBox[{"[", "j", "]"}], "]"}], "[", 
             RowBox[{"[", "i", "]"}], "]"}], ",", 
            RowBox[{"Unevaluated", "[", 
             RowBox[{"Sequence", "[", "]"}], "]"}]}], "]"}], ",", 
          RowBox[{"{", 
           RowBox[{"j", ",", "1", ",", 
            RowBox[{"Length", "[", "divisions", "]"}]}], "}"}], ",", 
          RowBox[{"{", 
           RowBox[{"i", ",", "1", ",", 
            RowBox[{"Length", "[", 
             RowBox[{"divisions", "[", 
              RowBox[{"[", "j", "]"}], "]"}], "]"}]}], "}"}]}], "]"}]}], ";", 
       "\[IndentingNewLine]", 
       RowBox[{"max", "=", 
        RowBox[{"Table", "[", 
         RowBox[{
          RowBox[{"{", 
           RowBox[{"Mean", "[", 
            RowBox[{"max", "[", 
             RowBox[{"[", "i", "]"}], "]"}], "]"}], "}"}], ",", 
          RowBox[{"{", 
           RowBox[{"i", ",", "1", ",", 
            RowBox[{"Length", "[", "max", "]"}]}], "}"}]}], "]"}]}], ";", 
       "\[IndentingNewLine]", 
       RowBox[{"min", "=", 
        RowBox[{"Table", "[", 
         RowBox[{
          RowBox[{"If", "[", 
           RowBox[{
            RowBox[{
             RowBox[{"1.1", 
              RowBox[{"Min", "[", 
               RowBox[{
                RowBox[{"divisions", "[", 
                 RowBox[{"[", "j", "]"}], "]"}], "[", 
                RowBox[{"[", 
                 RowBox[{"All", ",", "2"}], "]"}], "]"}], "]"}]}], ">", 
             RowBox[{
              RowBox[{"divisions", "[", 
               RowBox[{"[", "j", "]"}], "]"}], "[", 
              RowBox[{"[", 
               RowBox[{"i", ",", "2"}], "]"}], "]"}]}], ",", 
            RowBox[{
             RowBox[{"divisions", "[", 
              RowBox[{"[", "j", "]"}], "]"}], "[", 
             RowBox[{"[", "i", "]"}], "]"}], ",", 
            RowBox[{"Unevaluated", "[", 
             RowBox[{"Sequence", "[", "]"}], "]"}]}], "]"}], ",", 
          RowBox[{"{", 
           RowBox[{"j", ",", "1", ",", 
            RowBox[{"Length", "[", "divisions", "]"}]}], "}"}], ",", 
          RowBox[{"{", 
           RowBox[{"i", ",", "1", ",", 
            RowBox[{"Length", "[", 
             RowBox[{"divisions", "[", 
              RowBox[{"[", "j", "]"}], "]"}], "]"}]}], "}"}]}], "]"}]}], ";", 
       "\[IndentingNewLine]", 
       RowBox[{"min", "=", 
        RowBox[{"Table", "[", 
         RowBox[{
          RowBox[{"{", 
           RowBox[{"Mean", "[", 
            RowBox[{"min", "[", 
             RowBox[{"[", "i", "]"}], "]"}], "]"}], "}"}], ",", 
          RowBox[{"{", 
           RowBox[{"i", ",", "1", ",", 
            RowBox[{"Length", "[", "max", "]"}]}], "}"}]}], "]"}]}], ";", 
       "\[IndentingNewLine]", 
       RowBox[{"eq", "=", 
        RowBox[{"Solve", "[", 
         RowBox[{
          RowBox[{
           SuperscriptBox[
            RowBox[{"(", 
             FractionBox["L", "Lstar"], ")"}], "2"], "==", 
           RowBox[{
            SuperscriptBox[
             RowBox[{"(", 
              FractionBox["fmax", "f"], ")"}], "2"], " ", 
            FractionBox[
             RowBox[{"1", "-", " ", 
              FractionBox["f", "fmax"]}], 
             RowBox[{"1", "+", 
              RowBox[{"\[Kappa]", " ", 
               FractionBox["f", "fmax"]}]}]]}]}], ",", "f"}], "]"}]}], ";", 
       "\[IndentingNewLine]", 
       RowBox[{"resMax", "=", 
        RowBox[{
         RowBox[{
          RowBox[{"Re", "[", 
           RowBox[{"eq", "[", 
            RowBox[{"[", 
             RowBox[{"1", ",", "1", ",", "2"}], "]"}], "]"}], "]"}], "/.", 
          RowBox[{"{", 
           RowBox[{
            RowBox[{"Lstar", "->", "aLstar"}], ",", 
            RowBox[{"fmax", "->", "afmax"}], ",", 
            RowBox[{"\[Kappa]", "->", "a\[Kappa]"}]}], "}"}]}], "/.", 
         RowBox[{"L", "->", 
          RowBox[{
           RowBox[{"Catenate", "[", "max", "]"}], "[", 
           RowBox[{"[", 
            RowBox[{"All", ",", "1"}], "]"}], "]"}]}]}]}], ";", 
       RowBox[{"resMin", "=", 
        RowBox[{
         RowBox[{
          RowBox[{"Re", "[", 
           RowBox[{"eq", "[", 
            RowBox[{"[", 
             RowBox[{"1", ",", "1", ",", "2"}], "]"}], "]"}], "]"}], "/.", 
          RowBox[{"{", 
           RowBox[{
            RowBox[{"Lstar", "->", "aLstar"}], ",", 
            RowBox[{"fmax", "->", "afmax"}], ",", 
            RowBox[{"\[Kappa]", "->", "a\[Kappa]"}]}], "}"}]}], "/.", 
         RowBox[{"L", "->", 
          RowBox[{
           RowBox[{"Catenate", "[", "min", "]"}], "[", 
           RowBox[{"[", 
            RowBox[{"All", ",", "1"}], "]"}], "]"}]}]}]}], ";", 
       "\[IndentingNewLine]", "\[IndentingNewLine]", "\[IndentingNewLine]", 
       RowBox[{"errorMax", "=", 
        RowBox[{"Total", "[", 
         RowBox[{"Abs", "[", 
          RowBox[{"(", 
           RowBox[{"resMax", "-", 
            RowBox[{
             RowBox[{"Catenate", "[", "max", "]"}], "[", 
             RowBox[{"[", 
              RowBox[{"All", ",", "2"}], "]"}], "]"}]}], ")"}], "]"}], 
         "]"}]}], ";", "\[IndentingNewLine]", 
       RowBox[{"errorMin", "=", 
        RowBox[{"Total", "[", 
         RowBox[{"Abs", "[", 
          RowBox[{"(", 
           RowBox[{"resMin", "-", 
            RowBox[{
             RowBox[{"Catenate", "[", "min", "]"}], "[", 
             RowBox[{"[", 
              RowBox[{"All", ",", "2"}], "]"}], "]"}]}], ")"}], "]"}], 
         "]"}]}], ";", "\[IndentingNewLine]", 
       RowBox[{"{", 
        RowBox[{"ninter", ",", 
         RowBox[{"Length", "[", "divisions", "]"}], ",", "aLstar", ",", 
         "afmax", ",", "a\[Kappa]", ",", "errorMax", ",", "errorMin"}], 
        "}"}]}]}], "]"}]}], "\[IndentingNewLine]", "\[IndentingNewLine]", 
   "\[IndentingNewLine]", "\[IndentingNewLine]"}]}]], "Input",
 CellChangeTimes->{{3.877510908532386*^9, 3.877510917392571*^9}, {
   3.877510959571406*^9, 3.8775110473448544`*^9}, {3.8775190127167406`*^9, 
   3.8775190176110353`*^9}, {3.8776669476275783`*^9, 
   3.8776669508348866`*^9}, {3.8776902197801676`*^9, 3.877690221083143*^9}, {
   3.877692382786301*^9, 3.877692389071642*^9}, {3.8793998527981925`*^9, 
   3.8793998655125275`*^9}, 3.8793999247436376`*^9, {3.881769059178277*^9, 
   3.881769121850356*^9}, {3.881770103748576*^9, 3.881770116258816*^9}, {
   3.888462008134904*^9, 3.8884620249160075`*^9}, {3.9021388436315365`*^9, 
   3.9021389082221565`*^9}},ExpressionUUID->"4e222d02-d766-4f47-9175-\
5867df8f9398"],

Cell[BoxData[""], "Input",
 CellChangeTimes->{{3.8817699789926915`*^9, 
  3.8817699797238607`*^9}},ExpressionUUID->"6091b983-ba18-4fa5-8f87-\
3fe13d79b390"],

Cell[BoxData[
 RowBox[{
  RowBox[{"(*", 
   RowBox[{
    RowBox[{
    "max", " ", "and", " ", "min", " ", "represent", " ", "a", " ", "list", 
     " ", "with", " ", "the", " ", "best", " ", "parameters", " ", "for", " ",
      "the", " ", "fast", " ", "and", " ", "slow", " ", "bound"}], ",", " ", 
    "respectively", ",", " ", 
    RowBox[{
    "as", " ", "a", " ", "function", " ", "of", " ", "the", " ", "number", 
     " ", "of", " ", "partitions"}]}], "*)"}], "\[IndentingNewLine]", 
  "\[IndentingNewLine]", 
  RowBox[{
   RowBox[{"max", "=", 
    RowBox[{"ParallelTable", "[", 
     RowBox[{
      RowBox[{"{", 
       RowBox[{"j", ",", 
        RowBox[{
         RowBox[{"getFitAverageAbsValue", "[", 
          RowBox[{"j", ",", "aLstar", ",", "afmax", ",", "aFa"}], "]"}], "[", 
         
         RowBox[{"[", "2", "]"}], "]"}], ",", 
        RowBox[{"NMinimize", "[", 
         RowBox[{
          RowBox[{"{", 
           RowBox[{
            RowBox[{
             RowBox[{"getFitAverageAbsValue", "[", 
              RowBox[{"j", ",", "aLstar", ",", "afmax", ",", "aFa"}], "]"}], 
             "[", 
             RowBox[{"[", "6", "]"}], "]"}], ",", 
            RowBox[{"aLstar", ">", "0"}], ",", 
            RowBox[{"afmax", ">", "0"}], ",", 
            RowBox[{"aFa", ">", "0.001"}]}], "}"}], ",", 
          RowBox[{"{", 
           RowBox[{"aLstar", ",", "afmax", ",", "aFa"}], "}"}], ",", 
          RowBox[{"Method", "->", "\"\<DifferentialEvolution\>\""}]}], 
         "]"}]}], "}"}], ",", 
      RowBox[{"{", 
       RowBox[{"j", ",", "10", ",", "50"}], "}"}]}], "]"}]}], 
   "\[IndentingNewLine]", "\[IndentingNewLine]", 
   RowBox[{"min", "=", 
    RowBox[{"ParallelTable", "[", 
     RowBox[{
      RowBox[{"{", 
       RowBox[{"j", ",", 
        RowBox[{
         RowBox[{"getFitAverageAbsValue", "[", 
          RowBox[{"j", ",", "aLstar", ",", "afmax", ",", "aFa"}], "]"}], "[", 
         
         RowBox[{"[", "2", "]"}], "]"}], ",", 
        RowBox[{"NMinimize", "[", 
         RowBox[{
          RowBox[{"{", 
           RowBox[{
            RowBox[{
             RowBox[{"getFitAverageAbsValue", "[", 
              RowBox[{"j", ",", "aLstar", ",", "afmax", ",", "aFa"}], "]"}], 
             "[", 
             RowBox[{"[", "7", "]"}], "]"}], ",", 
            RowBox[{"aLstar", ">", "0"}], ",", 
            RowBox[{"afmax", ">", "0"}], ",", 
            RowBox[{"aFa", ">", "0.001"}]}], "}"}], ",", 
          RowBox[{"{", 
           RowBox[{"aLstar", ",", "afmax", ",", "aFa"}], "}"}], ",", 
          RowBox[{"Method", "->", "\"\<DifferentialEvolution\>\""}]}], 
         "]"}]}], "}"}], ",", 
      RowBox[{"{", 
       RowBox[{"j", ",", "10", ",", "50"}], "}"}]}], "]"}]}]}]}]], "Input",
 CellChangeTimes->{{3.891351661514413*^9, 3.891351662373332*^9}, {
  3.8913516965271606`*^9, 3.8913517145628705`*^9}, {3.891353107793561*^9, 
  3.89135311169256*^9}, {3.8913969710280724`*^9, 3.8913969786610756`*^9}, {
  3.902138961271315*^9, 
  3.9021389858471584`*^9}},ExpressionUUID->"4cee8340-e129-4b1f-8653-\
db5047d8d1bd"],

Cell[BoxData[
 RowBox[{
  RowBox[{"(*", 
   RowBox[{
   "maxFit", " ", "and", " ", "minFit", " ", "are", " ", "lists", " ", "with",
     " ", "the", " ", "correct", " ", "formatting", " ", "to", " ", 
    "calculate", " ", "the", " ", "parameters"}], "*)"}], 
  "\[IndentingNewLine]", "\[IndentingNewLine]", 
  RowBox[{
   RowBox[{
    RowBox[{"Partition", "[", 
     RowBox[{
      RowBox[{"Flatten", "[", "max", "]"}], ",", "6"}], "]"}], ";"}], 
   "\[IndentingNewLine]", "\[IndentingNewLine]", 
   RowBox[{
    RowBox[{"Table", "[", 
     RowBox[{
      RowBox[{"{", 
       RowBox[{
        RowBox[{"%", "[", 
         RowBox[{"[", 
          RowBox[{"i", ",", "1"}], "]"}], "]"}], ",", 
        RowBox[{"%", "[", 
         RowBox[{"[", 
          RowBox[{"i", ",", "2"}], "]"}], "]"}], ",", 
        RowBox[{"%", "[", 
         RowBox[{"[", 
          RowBox[{"i", ",", "3"}], "]"}], "]"}], ",", 
        RowBox[{"%", "[", 
         RowBox[{"[", 
          RowBox[{"i", ",", "4", ",", "2"}], "]"}], "]"}], ",", 
        RowBox[{"%", "[", 
         RowBox[{"[", 
          RowBox[{"i", ",", "5", ",", "2"}], "]"}], "]"}], ",", 
        RowBox[{"%", "[", 
         RowBox[{"[", 
          RowBox[{"i", ",", "6", ",", "2"}], "]"}], "]"}]}], "}"}], ",", 
      RowBox[{"{", 
       RowBox[{"i", ",", "1", ",", 
        RowBox[{"Length", "[", "%", "]"}]}], "}"}]}], "]"}], ";"}], 
   "\[IndentingNewLine]", "\[IndentingNewLine]", 
   RowBox[{
    RowBox[{
     RowBox[{"DeleteDuplicatesBy", "[", 
      RowBox[{
       RowBox[{"#", "[", 
        RowBox[{"[", "2", "]"}], "]"}], "&"}], "]"}], "@", "%"}], ";"}], 
   "\[IndentingNewLine]", "\[IndentingNewLine]", 
   RowBox[{"maxFit", "=", "%"}], "\[IndentingNewLine]", "\[IndentingNewLine]",
    "\[IndentingNewLine]", "\[IndentingNewLine]", 
   RowBox[{
    RowBox[{"Partition", "[", 
     RowBox[{
      RowBox[{"Flatten", "[", "min", "]"}], ",", "6"}], "]"}], ";"}], 
   "\[IndentingNewLine]", "\[IndentingNewLine]", 
   RowBox[{
    RowBox[{"Table", "[", 
     RowBox[{
      RowBox[{"{", 
       RowBox[{
        RowBox[{"%", "[", 
         RowBox[{"[", 
          RowBox[{"i", ",", "1"}], "]"}], "]"}], ",", 
        RowBox[{"%", "[", 
         RowBox[{"[", 
          RowBox[{"i", ",", "2"}], "]"}], "]"}], ",", 
        RowBox[{"%", "[", 
         RowBox[{"[", 
          RowBox[{"i", ",", "3"}], "]"}], "]"}], ",", 
        RowBox[{"%", "[", 
         RowBox[{"[", 
          RowBox[{"i", ",", "4", ",", "2"}], "]"}], "]"}], ",", 
        RowBox[{"%", "[", 
         RowBox[{"[", 
          RowBox[{"i", ",", "5", ",", "2"}], "]"}], "]"}], ",", 
        RowBox[{"%", "[", 
         RowBox[{"[", 
          RowBox[{"i", ",", "6", ",", "2"}], "]"}], "]"}]}], "}"}], ",", 
      RowBox[{"{", 
       RowBox[{"i", ",", "1", ",", 
        RowBox[{"Length", "[", "%", "]"}]}], "}"}]}], "]"}], ";"}], 
   "\[IndentingNewLine]", "\[IndentingNewLine]", 
   RowBox[{
    RowBox[{
     RowBox[{"DeleteDuplicatesBy", "[", 
      RowBox[{
       RowBox[{"#", "[", 
        RowBox[{"[", "2", "]"}], "]"}], "&"}], "]"}], "@", "%"}], ";"}], 
   "\[IndentingNewLine]", "\[IndentingNewLine]", 
   RowBox[{"minFit", "=", "%"}], "\[IndentingNewLine]"}]}]], "Input",
 CellChangeTimes->{{3.8913533203551755`*^9, 3.8913533423222723`*^9}, {
  3.8913979218919415`*^9, 3.891397932340214*^9}, {3.8914230756969957`*^9, 
  3.8914231116859307`*^9}, {3.9021398963859415`*^9, 
  3.902139940234586*^9}},ExpressionUUID->"ede7e33e-37d8-4af5-8912-\
ddefc40a51ab"],

Cell[BoxData[
 RowBox[{
  RowBox[{"(*", 
   RowBox[{
   "We", " ", "average", " ", "in", " ", "the", " ", "fast", " ", "and", " ", 
    "slow", " ", "bounds", " ", "for", " ", "the", " ", "three", " ", 
    "different", " ", "fit", " ", "parameters"}], "*)"}], 
  "\[IndentingNewLine]", "\[IndentingNewLine]", 
  RowBox[{
   RowBox[{
    RowBox[{"itemLstar", "=", "4"}], ";"}], "\[IndentingNewLine]", 
   "\[IndentingNewLine]", 
   RowBox[{"Table", "[", 
    RowBox[{
     RowBox[{"{", 
      RowBox[{"j", ",", 
       RowBox[{"Mean", "[", 
        RowBox[{"Table", "[", 
         RowBox[{
          RowBox[{
           RowBox[{"maxFit", "[", 
            RowBox[{"[", 
             RowBox[{"All", ",", "itemLstar"}], "]"}], "]"}], "[", 
           RowBox[{"[", "i", "]"}], "]"}], ",", 
          RowBox[{"{", 
           RowBox[{"i", ",", "1", ",", 
            RowBox[{"Length", "[", 
             RowBox[{"maxFit", "[", 
              RowBox[{"[", 
               RowBox[{"All", ",", "itemLstar"}], "]"}], "]"}], "]"}], ",", 
            "j"}], "}"}]}], "]"}], "]"}], ",", 
       RowBox[{"StandardDeviation", "[", 
        RowBox[{"Table", "[", 
         RowBox[{
          RowBox[{
           RowBox[{"maxFit", "[", 
            RowBox[{"[", 
             RowBox[{"All", ",", "itemLstar"}], "]"}], "]"}], "[", 
           RowBox[{"[", "i", "]"}], "]"}], ",", 
          RowBox[{"{", 
           RowBox[{"i", ",", "1", ",", 
            RowBox[{"Length", "[", 
             RowBox[{"maxFit", "[", 
              RowBox[{"[", 
               RowBox[{"All", ",", "itemLstar"}], "]"}], "]"}], "]"}], ",", 
            "j"}], "}"}]}], "]"}], "]"}]}], "}"}], ",", 
     RowBox[{"{", 
      RowBox[{"j", ",", 
       RowBox[{"Divisors", "[", 
        RowBox[{
         RowBox[{"Length", "[", 
          RowBox[{"maxFit", "[", 
           RowBox[{"[", 
            RowBox[{"All", ",", "itemLstar"}], "]"}], "]"}], "]"}], "-", 
         "1"}], "]"}]}], "}"}]}], "]"}], "\[IndentingNewLine]", 
   "\[IndentingNewLine]", 
   RowBox[{"Table", "[", 
    RowBox[{
     RowBox[{"{", 
      RowBox[{"j", ",", 
       RowBox[{"Mean", "[", 
        RowBox[{"Table", "[", 
         RowBox[{
          RowBox[{
           RowBox[{"minFit", "[", 
            RowBox[{"[", 
             RowBox[{"All", ",", "itemLstar"}], "]"}], "]"}], "[", 
           RowBox[{"[", "i", "]"}], "]"}], ",", 
          RowBox[{"{", 
           RowBox[{"i", ",", "1", ",", 
            RowBox[{"Length", "[", 
             RowBox[{"minFit", "[", 
              RowBox[{"[", 
               RowBox[{"All", ",", "itemLstar"}], "]"}], "]"}], "]"}], ",", 
            "j"}], "}"}]}], "]"}], "]"}], ",", 
       RowBox[{"StandardDeviation", "[", 
        RowBox[{"Table", "[", 
         RowBox[{
          RowBox[{
           RowBox[{"minFit", "[", 
            RowBox[{"[", 
             RowBox[{"All", ",", "itemLstar"}], "]"}], "]"}], "[", 
           RowBox[{"[", "i", "]"}], "]"}], ",", 
          RowBox[{"{", 
           RowBox[{"i", ",", "1", ",", 
            RowBox[{"Length", "[", 
             RowBox[{"minFit", "[", 
              RowBox[{"[", 
               RowBox[{"All", ",", "itemLstar"}], "]"}], "]"}], "]"}], ",", 
            "j"}], "}"}]}], "]"}], "]"}]}], "}"}], ",", 
     RowBox[{"{", 
      RowBox[{"j", ",", 
       RowBox[{"Divisors", "[", 
        RowBox[{
         RowBox[{"Length", "[", 
          RowBox[{"minFit", "[", 
           RowBox[{"[", 
            RowBox[{"All", ",", "itemLstar"}], "]"}], "]"}], "]"}], "-", 
         "1"}], "]"}]}], "}"}]}], "]"}], "\[IndentingNewLine]", 
   "\[IndentingNewLine]", "\[IndentingNewLine]", 
   RowBox[{
    RowBox[{"itemfmax", "=", "5"}], ";"}], "\[IndentingNewLine]", 
   "\[IndentingNewLine]", 
   RowBox[{"Table", "[", 
    RowBox[{
     RowBox[{"{", 
      RowBox[{"j", ",", 
       RowBox[{"Mean", "[", 
        RowBox[{"Table", "[", 
         RowBox[{
          RowBox[{
           RowBox[{"maxFit", "[", 
            RowBox[{"[", 
             RowBox[{"All", ",", "itemfmax"}], "]"}], "]"}], "[", 
           RowBox[{"[", "i", "]"}], "]"}], ",", 
          RowBox[{"{", 
           RowBox[{"i", ",", "1", ",", 
            RowBox[{"Length", "[", 
             RowBox[{"maxFit", "[", 
              RowBox[{"[", 
               RowBox[{"All", ",", "itemfmax"}], "]"}], "]"}], "]"}], ",", 
            "j"}], "}"}]}], "]"}], "]"}], ",", 
       RowBox[{"StandardDeviation", "[", 
        RowBox[{"Table", "[", 
         RowBox[{
          RowBox[{
           RowBox[{"maxFit", "[", 
            RowBox[{"[", 
             RowBox[{"All", ",", "itemfmax"}], "]"}], "]"}], "[", 
           RowBox[{"[", "i", "]"}], "]"}], ",", 
          RowBox[{"{", 
           RowBox[{"i", ",", "1", ",", 
            RowBox[{"Length", "[", 
             RowBox[{"maxFit", "[", 
              RowBox[{"[", 
               RowBox[{"All", ",", "itemfmax"}], "]"}], "]"}], "]"}], ",", 
            "j"}], "}"}]}], "]"}], "]"}]}], "}"}], ",", 
     RowBox[{"{", 
      RowBox[{"j", ",", 
       RowBox[{"Divisors", "[", 
        RowBox[{
         RowBox[{"Length", "[", 
          RowBox[{"maxFit", "[", 
           RowBox[{"[", 
            RowBox[{"All", ",", "itemfmax"}], "]"}], "]"}], "]"}], "-", "1"}],
         "]"}]}], "}"}]}], "]"}], "\[IndentingNewLine]", 
   "\[IndentingNewLine]", 
   RowBox[{"Table", "[", 
    RowBox[{
     RowBox[{"{", 
      RowBox[{"j", ",", 
       RowBox[{"Mean", "[", 
        RowBox[{"Table", "[", 
         RowBox[{
          RowBox[{
           RowBox[{"minFit", "[", 
            RowBox[{"[", 
             RowBox[{"All", ",", "itemfmax"}], "]"}], "]"}], "[", 
           RowBox[{"[", "i", "]"}], "]"}], ",", 
          RowBox[{"{", 
           RowBox[{"i", ",", "1", ",", 
            RowBox[{"Length", "[", 
             RowBox[{"minFit", "[", 
              RowBox[{"[", 
               RowBox[{"All", ",", "itemfmax"}], "]"}], "]"}], "]"}], ",", 
            "j"}], "}"}]}], "]"}], "]"}], ",", 
       RowBox[{"StandardDeviation", "[", 
        RowBox[{"Table", "[", 
         RowBox[{
          RowBox[{
           RowBox[{"minFit", "[", 
            RowBox[{"[", 
             RowBox[{"All", ",", "itemfmax"}], "]"}], "]"}], "[", 
           RowBox[{"[", "i", "]"}], "]"}], ",", 
          RowBox[{"{", 
           RowBox[{"i", ",", "1", ",", 
            RowBox[{"Length", "[", 
             RowBox[{"minFit", "[", 
              RowBox[{"[", 
               RowBox[{"All", ",", "itemfmax"}], "]"}], "]"}], "]"}], ",", 
            "j"}], "}"}]}], "]"}], "]"}]}], "}"}], ",", 
     RowBox[{"{", 
      RowBox[{"j", ",", 
       RowBox[{"Divisors", "[", 
        RowBox[{
         RowBox[{"Length", "[", 
          RowBox[{"minFit", "[", 
           RowBox[{"[", 
            RowBox[{"All", ",", "itemfmax"}], "]"}], "]"}], "]"}], "-", "1"}],
         "]"}]}], "}"}]}], "]"}], "\[IndentingNewLine]", 
   "\[IndentingNewLine]", "\[IndentingNewLine]", 
   RowBox[{
    RowBox[{"item\[Kappa]", "=", "6"}], ";"}], "\[IndentingNewLine]", 
   "\[IndentingNewLine]", 
   RowBox[{"Table", "[", 
    RowBox[{
     RowBox[{"{", 
      RowBox[{"j", ",", 
       RowBox[{"Mean", "[", 
        RowBox[{"Table", "[", 
         RowBox[{
          RowBox[{
           RowBox[{"maxFit", "[", 
            RowBox[{"[", 
             RowBox[{"All", ",", "item\[Kappa]"}], "]"}], "]"}], "[", 
           RowBox[{"[", "i", "]"}], "]"}], ",", 
          RowBox[{"{", 
           RowBox[{"i", ",", "1", ",", 
            RowBox[{"Length", "[", 
             RowBox[{"maxFit", "[", 
              RowBox[{"[", 
               RowBox[{"All", ",", "item\[Kappa]"}], "]"}], "]"}], "]"}], ",",
             "j"}], "}"}]}], "]"}], "]"}], ",", 
       RowBox[{"StandardDeviation", "[", 
        RowBox[{"Table", "[", 
         RowBox[{
          RowBox[{
           RowBox[{"maxFit", "[", 
            RowBox[{"[", 
             RowBox[{"All", ",", "item\[Kappa]"}], "]"}], "]"}], "[", 
           RowBox[{"[", "i", "]"}], "]"}], ",", 
          RowBox[{"{", 
           RowBox[{"i", ",", "1", ",", 
            RowBox[{"Length", "[", 
             RowBox[{"maxFit", "[", 
              RowBox[{"[", 
               RowBox[{"All", ",", "item\[Kappa]"}], "]"}], "]"}], "]"}], ",",
             "j"}], "}"}]}], "]"}], "]"}]}], "}"}], ",", 
     RowBox[{"{", 
      RowBox[{"j", ",", 
       RowBox[{"Divisors", "[", 
        RowBox[{
         RowBox[{"Length", "[", 
          RowBox[{"maxFit", "[", 
           RowBox[{"[", 
            RowBox[{"All", ",", "item\[Kappa]"}], "]"}], "]"}], "]"}], "-", 
         "1"}], "]"}]}], "}"}]}], "]"}], "\[IndentingNewLine]", 
   "\[IndentingNewLine]", 
   RowBox[{"Table", "[", 
    RowBox[{
     RowBox[{"{", 
      RowBox[{"j", ",", 
       RowBox[{"Mean", "[", 
        RowBox[{"Table", "[", 
         RowBox[{
          RowBox[{
           RowBox[{"minFit", "[", 
            RowBox[{"[", 
             RowBox[{"All", ",", "item\[Kappa]"}], "]"}], "]"}], "[", 
           RowBox[{"[", "i", "]"}], "]"}], ",", 
          RowBox[{"{", 
           RowBox[{"i", ",", "1", ",", 
            RowBox[{"Length", "[", 
             RowBox[{"minFit", "[", 
              RowBox[{"[", 
               RowBox[{"All", ",", "item\[Kappa]"}], "]"}], "]"}], "]"}], ",",
             "j"}], "}"}]}], "]"}], "]"}], ",", 
       RowBox[{"StandardDeviation", "[", 
        RowBox[{"Table", "[", 
         RowBox[{
          RowBox[{
           RowBox[{"minFit", "[", 
            RowBox[{"[", 
             RowBox[{"All", ",", "item\[Kappa]"}], "]"}], "]"}], "[", 
           RowBox[{"[", "i", "]"}], "]"}], ",", 
          RowBox[{"{", 
           RowBox[{"i", ",", "1", ",", 
            RowBox[{"Length", "[", 
             RowBox[{"minFit", "[", 
              RowBox[{"[", 
               RowBox[{"All", ",", "item\[Kappa]"}], "]"}], "]"}], "]"}], ",",
             "j"}], "}"}]}], "]"}], "]"}]}], "}"}], ",", 
     RowBox[{"{", 
      RowBox[{"j", ",", 
       RowBox[{"Divisors", "[", 
        RowBox[{
         RowBox[{"Length", "[", 
          RowBox[{"minFit", "[", 
           RowBox[{"[", 
            RowBox[{"All", ",", "item\[Kappa]"}], "]"}], "]"}], "]"}], "-", 
         "1"}], "]"}]}], "}"}]}], "]"}], "\[IndentingNewLine]", 
   "\[IndentingNewLine]", "\[IndentingNewLine]"}]}]], "Input",
 CellChangeTimes->CompressedData["
1:eJwdzlsoQwEAxvFDGKWFB5ZibquxZIxlabbREEbEaRZh5RYST4qwbFZEaMSS
ROZO5pISQxLtRckUxYPMbUrkkhbOdx6+fi/fwz9U3ZBf4UoQRBg1eD0llpi/
HTIv1o4c1pFPmdCwbMuCnvzvfBjEEZFQXbPVv0bJ1d3QjujMBmivYw9DprzT
HvPjkLVd3T9Db05SPJ9SVaYQwie5RQIr2x9S4SX7MQ8qTSISRqjKjfAgtWwG
tp5XncCA7VraBetCU/ivQ/Z6uEJLJme1QPVnDm1R3K0G2laXuiH36O0E9m34
WeG8k+cdQRlveGNCFeMvFlZrigXwdm+iOZJSuJzSBjVavQmasu2zsCN9bBey
A5QWOH0WzYui3HRnxMEoZyyTRxk2wvWFPlOMBBioNwrhVnIgS4qur1FaD2Jx
Bn5o0xah1nPdmU2ZEuL2Byfs74m7fi+y0xIXEZT6q8RwzsmWwslqQQYcJJpo
u07TFPRPWJgLD+ZKSei6P66Etua7elj5+NkIgy0fWkgc9+pggbRhAPb4XAzB
f5ECHuM=
  "],ExpressionUUID->"adb93036-ba2c-41b5-87da-e5cbdec78a43"]
},
WindowSize->{800.625, 522.75},
WindowMargins->{{0, Automatic}, {Automatic, 0}},
TaggingRules-><|"TryRealOnly" -> False|>,
Magnification:>0.7 Inherited,
FrontEndVersion->"13.2 for Microsoft Windows (64-bit) (November 18, 2022)",
StyleDefinitions->"Default.nb",
ExpressionUUID->"75bc8815-37d1-439f-8d5a-5f3fcd4f896d"
]
(* End of Notebook Content *)

(* Internal cache information *)
(*CellTagsOutline
CellTagsIndex->{}
*)
(*CellTagsIndex
CellTagsIndex->{}
*)
(*NotebookFileOutline
Notebook[{
Cell[558, 20, 6632, 114, 113, "Input",ExpressionUUID->"4d75a6b3-c483-4dd0-a1fb-05c576a23f65"],
Cell[7193, 136, 2921, 89, 247, "Input",ExpressionUUID->"abae2d10-6da0-4c25-86b6-ae3a785b7592"],
Cell[10117, 227, 151, 3, 21, "Input",ExpressionUUID->"b3389b91-b243-4f1f-8b6e-50798e47aa56"],
Cell[10271, 232, 201, 4, 21, "Input",ExpressionUUID->"243b19a3-b156-4623-bcb0-8d7326570971"],
Cell[10475, 238, 1880, 48, 87, "Input",ExpressionUUID->"fa1c775c-1151-4158-bd87-c1d3c659a213"],
Cell[12358, 288, 458, 7, 21, "Input",ExpressionUUID->"c89e6adf-25f8-4366-88bc-cbd46ce08e8b"],
Cell[12819, 297, 9706, 243, 413, "Input",ExpressionUUID->"4e222d02-d766-4f47-9175-5867df8f9398"],
Cell[22528, 542, 156, 3, 21, "Input",ExpressionUUID->"6091b983-ba18-4fa5-8f87-3fe13d79b390"],
Cell[22687, 547, 3060, 76, 167, "Input",ExpressionUUID->"4cee8340-e129-4b1f-8653-db5047d8d1bd"],
Cell[25750, 625, 3485, 94, 273, "Input",ExpressionUUID->"ede7e33e-37d8-4af5-8912-ddefc40a51ab"],
Cell[29238, 721, 10922, 293, 460, "Input",ExpressionUUID->"adb93036-ba2c-41b5-87da-e5cbdec78a43"]
}
]
*)
