# Supplementary material for: Scaling the tail beat frequency and swimming speed in underwater undulatory swimming
Source: Nat Commun. 2023 Sep 9;14:5569. doi: 10.1038/s41467-023-41368-6 (PMC10492801; doi:10.1038/s41467-023-41368-6)
Supplement: Supplementary file 4 — Supplementary Code 1 [file 41467_2023_41368_MOESM4_ESM.zip › Fish_LengthFreq.txt]

Length(m)	Frequency(Hz)
0.04	3.4852026
0.04	3.8551402
0.04	4.1666665
0.04	4.4392524
0.04	4.6534266
0.04	5.0623055
0.04	5.4517136
0.04	5.977414
0.04	6.405763
0.04	6.775701
0.04	7.1261683
0.04	7.7102804
0.04	9.598909
0.04	10.689252
0.04	11.370716
0.04	11.818536
0.04	15.576324
0.04	23.55919
0.046	1.3021345
0.046	2.113229
0.046	2.434197
0.046	3.3298938
0.046	3.5860746
0.046	3.6292205
0.046	4.910033
0.046	5.035681
0.046	8.686999
0.046	9.325968
0.046	9.348659
0.052	2.1546054
0.052	4.2590265
0.052	4.3785925
0.052	5.463908
0.052	5.651386
0.052	6.635036
0.052	7.161437
0.052	7.6699085
0.052	7.9411798
0.052	8.653905
0.052	8.688207
0.052	8.841411
0.052	8.874243
0.052	9.315725
0.052	9.655427
0.052	9.842069
0.052	9.908193
0.052	11.061593
0.052	12.538092
0.052	13.319363
0.052	14.778163
0.052	16.557987
0.052	19.476568
0.07	1.5225233
0.07	3.4972632
0.07	4.5048122
0.07	4.7850156
0.07	5.235099
0.07	5.406507
0.07	5.5568423
0.07	5.8353157
0.07	6.5648527
0.07	6.6500955
0.07	6.8232336
0.07	9.438491
0.07	9.54694
0.07	9.716936
0.07	10.660863
0.07	11.15413
0.07	11.45506
0.07	12.034694
0.07	12.633873
0.07	12.912692
0.07	13.813522
0.07	15.316529
0.09	1.727617
0.09	2.3849807
0.09	2.8579502
0.09	2.909219
0.09	3.127762
0.09	3.4837675
0.09	4.9565473
0.09	5.6493835
0.09	5.8874207
0.09	6.3923016
0.09	7.37522
0.09	7.559614
0.09	7.578195
0.09	8.389548
0.09	8.407352
0.09	8.423788
0.09	8.662646
0.09	8.677895
0.09	8.678762
0.09	8.847954
0.09	9.289058
0.09	10.0160885
0.09	10.099543
0.09	10.710614
0.09	11.148476
0.09	11.540091
0.09	11.554654
0.09	11.774522
0.09	12.047575
0.09	12.3012705
0.09	12.36829
0.09	12.437957
0.09	12.535519
0.09	12.591079
0.09	12.622396
0.09	12.672251
0.09	12.943614
0.09	13.029261
0.09	13.145403
0.09	13.247986
0.09	13.433932
0.09	13.499902
0.09	13.639738
0.09	13.671924
0.09	13.926213
0.09	14.110699
0.09	14.244417
0.09	14.604212
0.09	16.110228
0.09	17.172993
0.095	2.033463
0.095	2.895134
0.095	3.4189904
0.095	4.1469126
0.095	4.34537
0.095	4.34653
0.095	4.605132
0.095	4.8862057
0.095	4.889455
0.095	5.062887
0.095	5.1039634
0.095	5.4058075
0.095	5.4695106
0.095	5.664409
0.095	5.921619
0.095	5.9251
0.095	6.2515044
0.095	6.2746725
0.095	6.3138924
0.095	6.5103383
0.095	6.531031
0.095	6.5972095
0.095	6.682224
0.095	6.7010603
0.095	6.748402
0.095	6.7853785
0.095	6.850938
0.095	7.633783
0.095	8.150832
0.095	8.626727
0.095	9.535354
0.095	12.064476
0.135	2.3622944
0.135	2.3789103
0.135	2.576749
0.135	3.808747
0.135	4.159838
0.135	4.281448
0.135	5.535626
0.135	8.098371
0.135	8.281978
0.135	9.111826
0.135	10.014005
0.135	10.5729265
0.135	10.806495
0.135	11.799701
0.135	11.9904995
0.135	13.551712
0.135	13.831494
0.135	16.699003
0.135	17.101076
0.135	19.11599
0.135	19.80625
0.152	3.4407144
0.152	3.80518
0.152	4.047883
0.152	4.2015586
0.152	4.5899935
0.152	4.6365614
0.152	4.6565585
0.152	4.866253
0.152	4.937201
0.152	5.0478697
0.152	5.106765
0.152	5.6988673
0.152	5.708592
0.152	5.7163987
0.152	6.063333
0.152	6.1738644
0.152	6.2602897
0.152	6.265905
0.152	6.641602
0.152	6.8830724
0.152	6.944707
0.152	7.0767417
0.152	7.414636
0.152	8.099738
0.152	9.869472
0.175	1.8333185
0.175	2.136966
0.175	2.1373107
0.175	3.0093756
0.175	3.4412234
0.175	3.702642
0.175	4.2894063
0.175	4.301223
0.175	4.414447
0.175	4.6757503
0.175	4.96965
0.175	5.2073965
0.175	5.2404523
0.175	5.241812
0.175	5.4357977
0.175	5.706639
0.175	5.97725
0.175	6.2497377
0.175	6.6473045
0.175	6.658087
0.175	6.7250595
0.175	6.99546
0.175	7.222425
0.175	7.2245126
0.175	7.438435
0.175	7.5303817
0.175	10.470601
0.175	12.248399
0.175	13.702498
0.175	14.2790165
0.175	14.639908
0.175	17.82226
0.225	1.6838807
0.225	2.1957
0.225	2.2636533
0.225	2.2869523
0.225	2.4752154
0.225	2.652391
0.225	2.7747285
0.225	2.8614058
0.225	3.0351355
0.225	3.079036
0.225	3.4303908
0.225	3.7756023
0.225	3.7947059
0.225	3.8205519
0.225	3.9071546
0.225	3.9627419
0.225	4.692346
0.225	4.735647
0.225	4.802622
0.225	5.2900987
0.225	5.399101
0.232	2.1268413
0.232	2.668562
0.232	3.3322148
0.232	3.536001
0.232	3.8637555
0.232	4.0059347
0.232	4.058832
0.232	4.2074585
0.232	4.822776
0.232	7.12407
0.232	8.892655
0.232	9.304035
0.232	10.397242
0.232	10.398486
0.232	10.469519
0.232	10.9088745
0.232	11.778878
0.232	11.799351
0.232	11.993146
0.232	12.096415
0.232	12.218838
0.232	12.72934
0.232	12.78367
0.232	13.07176
0.232	13.116929
0.232	13.127523
0.232	13.895841
0.232	15.166252
0.232	16.420074
0.232	16.729467
0.232	16.888424
0.24	2.036326
0.24	2.5564475
0.24	3.0330212
0.24	3.3045814
0.24	3.5102756
0.24	3.5763116
0.24	3.667217
0.24	4.1430426
0.24	4.2343564
0.24	4.5522537
0.24	4.5718503
0.24	4.5961757
0.24	4.7099776
0.24	4.8009853
0.24	4.9812655
0.24	5.255037
0.24	5.4345345
0.24	5.4805317
0.24	5.819352
0.24	5.9555407
0.24	6.544794
0.24	6.545236
0.24	6.679281
0.24	6.9060006
0.24	6.9248486
0.24	6.9518275
0.24	6.9751325
0.24	7.0002403
0.24	7.176608
0.24	7.364237
0.24	7.380057
0.24	8.558087
0.24	8.696521
0.24	8.880713
0.24	8.99142
0.24	10.6421795
0.24	10.781192
0.24	12.270349
0.24	12.389628
0.24	12.909614
0.293	2.3015926
0.293	2.735494
0.293	2.8935294
0.293	3.0851989
0.293	3.1633813
0.293	3.3480344
0.293	3.6151018
0.293	3.6771355
0.293	4.93418
0.293	4.9802876
0.293	5.1006794
0.293	5.6829267
0.293	5.9602404
0.293	6.271745
0.293	6.64584
0.293	6.796414
0.293	8.537699
0.293	9.456955
0.293	9.840517
0.293	10.457067
0.293	11.214167
0.293	11.688161
0.293	12.003452
0.293	12.281212
0.293	12.422096
0.293	12.487694
0.293	12.549838
0.293	13.614323
0.293	13.972269
0.293	14.135316
0.293	15.045105
0.293	15.429669
0.568	1.7504531
0.568	1.7772114
0.568	1.8364958
0.568	1.8302048
0.568	1.9829439
0.568	2.0095153
0.568	1.9937195
0.568	1.9944295
0.568	2.11539
0.568	2.1753097
0.568	2.237808
0.568	2.3046165
0.568	2.3919296
0.568	2.7202296
0.568	2.9987874
0.568	3.165105
0.568	3.4076612
0.568	3.537155
0.568	3.749365
0.568	3.8714843
0.568	3.9751165
0.568	3.9799376
0.568	4.0000687
0.568	4.5644593
0.568	5.3427296
0.568	5.321091
0.568	5.3396525
0.568	6.388047
0.284	1.3341058
0.284	1.3955034
0.284	1.255175
0.284	2.0745685
0.285	1.3054361
0.285	1.232577
0.121465965	2.4045887
0.12984293	3.2237096
0.13089005	3.239431
0.13403142	3.2878714
0.13633508	3.534844
0.13696335	3.4853284
0.13759163	3.745738
0.13905759	4.072459
0.1401047	4.514403
0.14136125	4.6628146
0.14638744	4.990678
0.15099477	6.2518096
0.55	1.20243
0.55	1.445
0.55	1.91303
0.201	1.933938
0.201	2.662712
0.201	2.391809
0.201	1.9750042
0.201	2.1199265
0.201	2.4113293
0.201	2.8489232
0.201	3.3280063
0.201	1.9729787
0.201	2.3063157
0.201	2.7020645
0.201	3.1184688
0.201	2.680118
0.201	3.034333
0.201	3.430104
0.201	3.0954092
0.201	3.678994
0.201	4.012153
0.201	3.5118358
0.201	4.386311
0.201	4.094597
0.201	3.7195036
0.201	3.261143
0.201	3.4896445
0.201	4.6354012
0.201	3.5932112
0.201	4.4680877
0.201	4.696589
0.201	3.8839018
0.201	4.1124034
0.201	4.4248624
0.201	4.8621445
0.201	5.507562
0.201	5.0491347
0.201	4.694474
0.201	4.402582
0.201	4.547727
0.201	5.026298
0.201	4.8373938
0.201	5.3369093
1.5	8.57
1.5	2.55
1.5	1.2
1.5	4.44
1.5	6.15
1.5	2.02
1.96	6.49
2.08	4.15
2.2	3.16
1.96	2.94
2.08	1.54
2.2	1.07
0.5144676	2.3079233
0.57869834	2.2968352
0.6122429	2.1732373
0.63118094	2.0190349
0.65779924	3.3324807
0.6621415	3.1887295
0.65479964	3.0246003
0.6561689	2.675608
0.6443995	2.3267841
0.6604339	2.2342029
0.65602773	2.1316197
0.6559984	2.0187163
0.6809624	2.582914
0.71021795	2.808346
0.6823476	2.2955053
0.6954383	2.1105862
0.70271623	2.028381
0.7626313	2.2636836
0.7816786	2.530302
0.7991808	2.4684937
0.8354213	1.4826883
0.86473286	1.9236627
0.88517076	1.9234005
0.9084404	1.5843911
0.9097724	1.0917038
0.91557986	0.9684617
0.9521986	1.4401342
0.97119796	1.5220022
1.0150521	1.7472467
1.0428478	1.9726973
1.009138	1.4599316
1.0295626	1.4083498
1.0295227	1.2543908
1.0791948	1.397449
1.0968568	1.9514765
1.115747	1.6125233
1.134717	1.581488
1.1625314	1.8787861
1.2165192	1.7754538
0.35	3.48432
0.35	2.24215
0.35	2.6738
0.35	3.27869
0.35	5.31915
0.35	3.83142
0.35	3.67647
0.35	1.94175
0.4	5.61798
0.4	4.5045
0.4	4.85437
0.4	6.66667
0.4	4.65116
0.33	4.85436893203883
0.33	5.10204081632653
0.33	4.46428571428571
0.33	5.37634408602151
0.34	14.9253731343284
0.34	13.8888888888889
0.34	12.1951219512195
0.3	6.49350649350649
0.3	5.58659217877095
0.31	12.0481927710843
0.31	5.52486187845304
0.31	4.97512437810945
1.25	0.29610467
1.25	0.3513436
1.25	0.45396066
1.25	0.49449143
1.14	0.71550053
1.14	0.79524857
1.14	0.8039628
1.14	0.88489765
1.14	0.8955921
1.14	0.9271286
1.14	0.9558049
1.14	1.1546383
0.82	0.7321889
0.82	0.77208626
0.82	0.8053363
0.82	0.8301721
0.82	0.80406946
0.82	0.8868179
0.82	0.8869179
0.82	0.88141733
0.82	0.9103202
0.82	0.95599157
0.82	1.016191
0.82	0.91586083
0.82	1.0079569
0.82	1.1028798
0.82	1.1892219
0.82	1.091992
0.82	1.0261786
0.82	1.0320259
0.82	1.2906655
2.25	0.67
0.98	1.12
2.25	0.95
0.93	1.25
0.97	1.13
2.25	0.78
0.163	1.9283819
0.163	1.8753315
0.163	1.8169761
0.163	2.061008
0.163	2.4907162
0.158	2.0733628
0.158	2.732807
0.158	2.994443
0.158	3.002107
0.158	2.9872236
0.149	1.8585341
0.149	1.9707527
0.149	2.3683465
0.149	2.6965046
0.179	1.7685242
0.179	1.6976821
0.179	1.9924833
0.179	2.497167
0.179	2.607586
0.171	2.0722423
0.171	2.231035
0.171	2.5012054
0.171	2.535799
0.171	2.8696737
0.97	0.460177
0.95	0.42477876
0.95	1.6283185
0.87	1.6814159
0.87	2.2477877
0.84	2.4778762
0.84	3.4159293
0.84	3.7699115
0.81	4.2300887
0.81	4.5309734
0.81	5.6991153
0.92	0.84647435
0.93	0.8279882
0.93	1.803025
0.97	3.0170157
0.91	4.1714516
0.87	4.04646
0.87	4.1679854
0.83	4.5930605
0.93	1.380531
0.98	2.017699
0.98	2.6902654
0.98	2.8495576
0.98	2.902655
0.96	4.0884957
0.9	5.7699113
0.157	2.01456
0.157	3.033397
0.157	2.1533105
0.157	3.321486
0.157	2.790131
0.157	3.1446798
0.157	3.0505717
0.157	2.5745249
0.157	2.1704817
0.157	2.524857
0.157	2.6909394
0.157	2.8294027
0.157	3.0121145
0.157	3.1228004
0.157	3.2778344
0.157	3.7651138
0.157	3.9866292
0.157	3.1285806
0.157	3.05668
0.157	3.200662
0.157	2.8520224
0.157	2.99603
0.157	3.7100894
0.157	4.025717
0.157	3.8154814
0.157	3.6327548
0.157	3.444539
0.157	3.361778
0.157	3.1292622
0.157	3.1682978
0.157	3.4285321
0.157	3.589118
0.157	3.7220109
0.157	3.888119
0.157	3.6664414
0.157	3.788128
0.157	4.0705876
0.157	4.7128277
0.157	4.342158
0.157	3.4067008
0.157	3.6226387
0.157	3.8108985
0.157	3.9659362
0.157	4.0212
0.157	4.17637
0.157	4.6193423
0.157	3.9383652
0.157	3.9938426
0.157	4.160032
0.157	3.8169808
0.157	4.653139
0.157	5.2514434
0.157	4.681097
0.157	4.443324
0.045	7.796772
0.045	9.314959
0.045	10.608286
0.045	12.126543
0.045	15.144148
0.045	16.737564
0.045	19.380976
0.045	20.598722
0.064	6.587706
0.064	8.328134
0.064	8.515994
0.064	10.406479
0.064	12.016644
0.064	13.478396
0.064	13.83278
0.064	15.762015
0.064	17.11043
0.107	4.1786857
0.107	4.366679
0.107	5.2103224
0.107	5.2114444
0.107	7.0293665
0.107	7.686587
0.107	9.018351
0.107	9.787818
0.107	11.250162
0.107	10.934225
0.107	12.041778
0.107	15.077983
0.107	14.856577
0.164	3.5580525
0.164	4.0636706
0.164	4.400749
0.164	4.8501873
0.164	5.88015
0.164	6.741573
0.164	5.82397
0.164	8.408239
0.164	10.449438
0.164	10.561798
0.164	11.666667
0.164	13.2397
0.164	13.857677
0.228	2.21136
0.228	2.2679887
0.228	2.5495322
0.228	3.3742015
0.228	3.1129837
0.228	3.9754431
0.228	4.4443645
0.228	6.280576
0.228	6.824628
0.228	6.938362
0.228	8.4642487
0.228	8.289872
0.228	3.434043
0.228	11.720842
0.228	13.202737
0.27	2.1547425
0.27	2.511037
0.27	2.7552805
0.27	3.4486246
0.27	3.6739874
0.27	4.835117
0.27	4.9110594
0.27	5.305395
0.27	7.0096364
0.27	6.094375
0.27	7.1254973
0.27	8.549779
0.27	9.2447195
0.31	1.4
9.5	0.2
1.6	0.6
0.3	1.75
2.99	0.77
1	1.5
0.65	1.8
2.98	0.15
0.52	1.48
1.7	0.73
2.5	0.4
1.15	0.46
0.52	2.23
0.57	1.17
1	1.03
0.7	2.4
3.57	0.51
6	0.21
1.3	0.89
