# Supplementary material for: Scaling the tail beat frequency and swimming speed in underwater undulatory swimming
Source: Nat Commun. 2023 Sep 9;14:5569. doi: 10.1038/s41467-023-41368-6 (PMC10492801; doi:10.1038/s41467-023-41368-6)
Supplement: Supplementary file 4 — Supplementary Code 1 [file 41467_2023_41368_MOESM4_ESM.zip › Mammals_LengthFreq.txt]

Length(m)	Frequency(Hz)
1.83	3.7602863
1.83	2.653492
1.83	2.740953
1.83	1.459266
1.83	2.9058304
1.83	2.235893
1.83	2.9057362
1.83	2.2260902
1.83	2.6046891
1.83	2.313445
1.83	2.7357628
1.83	2.7311027
2.2	3.3198
2.2	3.21326
2.2	3.75913
2.2	4.50796
2.2	3.08235
2.2	3.14802
2.2	3
2.2	2.65444
2.2	2.86783
2.2	3.01712
2.2	2.69007
2.2	2.93396
2.58	1.6412456
2.58	3.0083916
2.58	1.6237762
2.58	2.160839
2.58	1.5062937
2.58	2.0223777
2.58	2.9076922
2.58	1.9132867
2.58	1.5902098
2.58	2.0097902
2.58	2.937063
2.58	2.1692307
2.58	2.3412588
2.58	2.353846
2.58	1.8881118
2.58	0.7090909
2.58	2.1188812
2.58	1.9762238
2.58	0.9902098
2.58	2.0685315
2.58	1.4601399
2.58	1.413986
2.58	2.488112
2.58	0.8727273
2.58	1.5944057
2.58	1.5986013
2.58	1.1034966
2.58	0.9188811
2.58	1.1328671
2.58	1.7412587
2.58	1.0993007
2.58	2.3286712
2.58	1.7370629
2.58	1.372028
2.58	2.1356642
2.58	2.2657342
2.58	1.650231
2.58	1.0405594
2.58	1.7041221
2.58	1.3048952
2.58	2.206993
2.58	2.2111888
2.58	2.7734265
2.58	2.3581522
2.58	1.2713287
2.58	1.6909091
2.58	1.2377622
2.58	2.1482518
2.58	2.1734266
2.58	2.73986
2.58	1.2167832
2.58	1.0951049
2.58	2.4713287
2.9	2.88728
2.9	2.88764
2.9	3.5644
2.9	3.7431
2.9	3.24503
2.9	3.40739
2.9	3.76764
2.9	3.40673
2.9	3.40801
3.55	1.5788959
3.55	1.7028568
3.55	1.1609179
3.55	0.88346213
3.55	0.6698162
3.55	0.7342817
3.55	1.2292589
3.55	1.5107481
3.55	1.5067089
3.55	1.5153437
3.55	0.88362604
3.55	1.0928696
3.55	0.9044843
3.55	0.7895797
3.55	0.6102798
3.55	1.3699099
3.55	0.6658705
3.55	1.4130195
3.55	1.4471198
3.75	2.5805454
3.75	1.5941509
3.75	1.5900755
3.75	1.5892043
3.75	1.5801365
3.75	1.39681
3.75	1.3931016
3.75	1.5270656
3.75	2.104111
3.75	1.3845726
3.75	1.5139111
3.75	1.1750115
3.75	2.325233
3.75	1.6816585
3.75	1.3729255
3.75	1.4766027
3.75	0.8483093
3.75	1.7111717
3.75	1.7904485
3.75	2.2387283
3.75	2.179748
3.75	2.9196684
3.75	1.8818824
3.75	2.6935482
3.75	1.9952178
3.75	1.9945643
3.75	1.782401
3.75	0.75205487
3.75	2.5676432
3.75	1.3117728
3.75	2.163779
3.75	2.1780226
3.75	2.0124705
3.75	2.1610909
3.75	2.1640427
3.75	3.2098877
3.75	2.311723
3.75	1.9927359
3.75	2.4868188
3.75	0.8276232
3.75	1.6767923
3.75	2.1727896
3.75	1.5141404
4.74	1.86378
4.74	2.316552
4.74	1.5020921
4.74	1.3470527
4.74	1.5355371
4.74	1.4856647
4.74	1.5527784
4.74	1.4733185
4.74	1.5738887
4.74	1.6827183
4.74	1.7624819
4.74	1.871965
4.74	1.5561602
4.74	1.620041
4.74	1.8548957
4.74	1.7577302
4.74	1.0735027
4.74	1.7583321
4.74	1.8719306
4.74	1.9884523
4.74	1.6660388
4.74	1.4857049
4.74	1.68657
4.74	1.5530019
4.74	1.4816697
4.74	1.4899808
4.74	1.7963912
4.74	1.8718848
4.74	1.507222
5.6	1.8631
5.6	2.32143
5.6	2
19	0.28
19	0.28
19	0.25
19	0.27
19	0.28
19	0.28
19	0.23
3.34	0.2602046
3.34	0.28046882
3.34	0.310056
3.34	0.3005551
3.34	0.34053957
3.34	0.34052825
3.34	0.34050104
3.34	0.33039388
3.34	0.31999773
3.34	0.3096016
3.34	0.32026178
3.34	0.29058734
3.34	0.29998738
3.34	0.309401
3.34	0.29988652
3.34	0.35969436
3.34	0.3694083
3.34	0.3403628
3.34	0.32990432
3.34	0.3203921
3.34	0.32037622
3.34	0.32004532
3.34	0.36014652
3.34	0.37083274
3.34	0.34972543
3.34	0.34026194
3.34	0.34938434
3.34	0.36003092
3.34	0.34013614
3.34	0.35019347
3.34	0.3602247
3.34	0.3293003
3.34	0.3399979
3.34	0.38967022
3.34	0.3787993
3.34	0.3983065
3.34	0.39859545
3.34	0.40978372
3.34	0.4690612
3.34	0.42965695
3.34	0.4299108
3.34	0.43965307
3.34	0.46912467
3.34	0.44898966
3.34	0.43946043
3.34	0.41931182
3.34	0.42928186
3.34	0.40909246
3.34	0.49989948
3.34	0.548604
5.60144	0.5137405
5.60144	0.47382703
5.62701	0.43287614
7.42934	0.37888935
7.42934	0.35447595
7.70506	0.22882535
8.21243	0.22882535
8.21243	0.22882535
8.99573	0.21104747
9.45795	0.20124218
9.89873	0.1965117
10.5026	0.20124218
10.36	0.22028007
12.4873	0.18649241
13.2491	0.18649241
13.0099	0.17200346
13.6162	0.16876125
1.03	0.77
1.09	1.09
1.03	1.14
1.09	1
1.09	1.2
1.03	1.14
1.03	1.26
1.64	0.55
1.64	0.71
1.43	0.8
1.43	0.92
1.43	1.14
4.506076909831833	0.5387779332522112
4.526137465647881	0.4416632561998276
5.734022595559771	0.4012980967540141
5.74352611389738	0.4935447084823492
5.934812462634588	0.45273415540415524
5.94704329208409	0.44760144510361943
6.505462832985293	0.4262957471293412
6.506754183842726	0.3828362028134474
6.517087320256912	0.48881657080635543
6.569949630665786	0.5083129802940818
7.00278834079259	0.36047184550459366
7.041938858549152	0.4825309781770635
7.047781640747878	0.30778149157275375
7.0567267330353225	0.46706285532893255
7.145786560555226	0.39363096962179167
7.757578875758442	0.27824267503413874
7.831228571772419	0.4154179325432932
7.908405509644889	0.5109151725102391
7.947218433603034	0.32748456828319655
8.007010536505275	0.46713244225457917
8.023005686142374	0.4779106404657413
8.027178121636227	0.3605298849720365
8.075355494496009	0.3866952879157546
8.15520720617757	0.46714254236230657
8.229589069516601	0.28237217562459554
8.430437246720523	0.33945882216690215
8.443291824468684	0.4485165986530148
8.580640364193787	0.49057103230204246
8.600443358772502	0.4243569799730472
8.603389795236247	0.3524285637392507
8.603959154541098	0.34002049870389767
8.763493320895572	0.33398848977103185
8.763862598685925	0.32645688324102473
8.77495807155745	0.4962107857934344
8.8138375163184	0.41143430506805734
9.395130134303873	0.2814975569073907
9.436870600686575	0.23188828039326873
9.730553392302237	0.22191706503303527
9.760458067623658	0.38301930156053615
9.867910457502377	0.25363943085694557
9.918725012162302	0.430697469364754
9.924062712079214	0.32175225548967273
9.952407274491682	0.20690817971590067
9.963361773405707	0.34397989532491546
10.03123720186071	0.2384176209195907
10.067448113960852	0.3079109544963902
10.13350299058298	0.2443187175110859
10.165410007879808	0.40485366952353863
10.211769421220433	0.3129737402290702
10.380350069160084	0.30097831049036494
10.465678757457852	0.2951540861324428
10.549335393250686	0.3270606910215915
10.588976878382548	0.38998275231436924
10.624967248252894	0.18704374957710798
10.637363494943871	0.3000078371443807
11.355804312706535	0.2765595755492963
11.400494778165704	0.2995439138524516
11.404953003109016	0.24237041138674822
11.407899853901485	0.21068355117767534
11.60748951388073	0.3612748255525492
11.664805453654731	0.2278265166130442
11.919507191541966	0.35429148934327853
11.954736277934272	0.21590753543341074
11.95851079762477	0.18195982061117622
11.97548745109668	0.25452530116866495
12.137526748253977	0.3977460725489715
12.145553182257473	0.2779366188886423
12.1714634704753	0.2642487064337179
12.202083708352742	0.20427804834923693
12.348209809277602	0.24318420849513872
12.361503609276904	0.4095916552228175
12.677779675852197	0.263831228675413
12.73322461115109	0.22563365057628945
12.907650573868185	0.3223767776951378
12.997574038550264	0.2056289225893508
13.037088089683676	0.3613243083323302
13.068351283421718	0.2976461709703474
13.182473288552139	0.22163514591326025
13.183386968585497	0.2134838862113818
14.069170734816478	0.23504103994645925
14.198556697337574	0.4116657160440601
14.68568809103423	0.22311260143625403
14.706932528599774	0.307547145165335
14.710556419107995	0.2690871506564682
14.781019842317564	0.1837931198990407
16.59664100302239	0.21528845941665606
16.620550337938255	0.2977305502071789
18.399151693383324	0.3353717136545706
18.527503330180306	0.2128748230656849
19.171389909461322	0.2758301909020673
19.26455138412191	0.18146988332499744
19.32991747927518	0.26353279006647107
19.36497764628081	0.2977842336056438
20.522133101021073	0.1748088315797031
20.676041728879625	0.2526230068315736
21.059220893644838	0.2493572501481628
21.158822728443546	0.17595807414790005
21.802364697590214	0.2441414951986997
21.84847856795804	0.23439805302982575
21.85707789377746	0.1893500830757834
21.9345283313761	0.2534651588820696
21.945677864357208	0.1924611161090007
21.984429495947683	0.2232187850510671
22.20348267335933	0.2588943960921677
22.2150297920849	0.19530672607252325
22.38984051147163	0.23136952234743638
22.536610559611336	0.18418438148247146
22.537087975332476	0.1820958465401742
22.53904963737478	0.17369255354356422
22.540741578274545	0.166760262467478
22.572673509394725	0.23364452035051206
22.58033599857535	0.19435821418678356
22.774717571117588	0.15472149031889068
22.802249848054593	0.24256847061383122
22.847453389150775	0.25019510005382883
22.950967606737287	0.19659121193523885
23.000199339328766	0.18569535055525038
23.658744817469866	0.21820397609352155
23.765715835532262	0.17229417703501357
24.48846707039733	0.23944762291594562
24.554715126809185	0.16704902685627296
25.303669122804763	0.22144456719593017
25.316064879204685	0.16979896941861447
