# Supplementary material for: Scaling the tail beat frequency and swimming speed in underwater undulatory swimming
Source: Nat Commun. 2023 Sep 9;14:5569. doi: 10.1038/s41467-023-41368-6 (PMC10492801; doi:10.1038/s41467-023-41368-6)
Supplement: Supplementary file 4 — Supplementary Code 1 [file 41467_2023_41368_MOESM4_ESM.zip › Reptiles_LengthFreq.txt]

Length(m)	Frequency(Hz)
0.467	1.3719455
0.467	1.2967488
0.467	1.4992309
0.467	1.4919819
0.467	1.6947447
0.467	1.7258954
0.467	1.7835512
0.467	1.7885995
0.467	1.8707368
0.467	1.8832722
0.467	1.8313453
0.467	2.076805
0.467	2.2673075
0.467	2.3804154
0.467	2.4356477
0.467	2.441827
0.467	2.6297545
0.467	2.7784815
0.467	3.0293193
0.24	5.31915
0.24	3.19489
0.24	2
0.28	4.80769
0.39	4.80769
0.71	3.003
0.71	2.39808
0.77	3.003
0.99	2.66667
0.335	2.39808
0.335	2
0.335	1.20048
0.41	3.003
1.265	1.33333
