# Supplementary material for: Scaling the tail beat frequency and swimming speed in underwater undulatory swimming
Source: Nat Commun. 2023 Sep 9;14:5569. doi: 10.1038/s41467-023-41368-6 (PMC10492801; doi:10.1038/s41467-023-41368-6)
Supplement: Supplementary file 6 — Source Data [file 41467_2023_41368_MOESM6_ESM.xlsx]

## Sheet: Figure 1
Length(m)	Frequency (Hz)
0.121466	2.40459
0.129843	3.22371
0.13089	3.23943
0.134031	3.28787
0.136335	3.53484
0.136963	3.48533
0.137592	3.74574
0.139058	4.07246
0.140105	4.5144
0.141361	4.66281
0.146387	4.99068
0.150995	6.25181
0.284	1.33411
0.284	1.3955
0.284	1.25517
0.284	2.07457
0.285	1.30544
0.285	1.23258
0.0475	4.46362
0.0475	7.30739
0.0475	4.54874
0.0475	8.45568
0.0475	5.416
0.0475	11.2245
0.0525	3.43252
0.0525	4.04364
0.0525	4.63245
0.0525	5.1362
0.0525	5.70082
0.0525	6.12336
0.0525	8.97837
0.0525	12.6687
0.0525	13.4943
0.06	3.54858
0.06	4.82123
0.06	4.53821
0.06	4.16002
0.06	3.40469
0.06	3.63868
0.06	4.98394
0.06	4.46435
0.06	3.96711
0.06	5.57253
0.06	5.38043
0.06	5.09514
0.06	9.15638
0.06	13.6144
0.06	14.3824
0.06	16.5451
0.06	15.5889
1.25	0.296105
1.25	0.351344
1.25	0.453961
1.25	0.494491
1.14	0.715501
1.14	0.795249
1.14	0.803963
1.14	0.884898
1.14	0.895592
1.14	0.927129
1.14	0.955805
1.14	1.15464
0.82	0.732189
0.82	0.772086
0.82	0.805336
0.82	0.830172
0.82	0.804069
0.82	0.886818
0.82	0.886918
0.82	0.881417
0.82	0.91032
0.82	0.955992
0.82	1.01619
0.82	0.915861
0.82	1.00796
0.82	1.10288
0.82	1.18922
0.82	1.09199
0.82	1.02618
0.82	1.03203
0.82	1.29067
2.25	0.67
0.98	1.12
2.25	0.95
0.93	1.25
0.97	1.13
2.25	0.78
0.163	1.92838
0.163	1.87533
0.163	1.81698
0.163	2.06101
0.163	2.49072
0.158	2.07336
0.158	2.73281
0.158	2.99444
0.158	3.00211
0.158	2.98722
0.149	1.85853
0.149	1.97075
0.149	2.36835
0.149	2.6965
0.179	1.76852
0.179	1.69768
0.179	1.99248
0.179	2.49717
0.179	2.60759
0.171	2.07224
0.171	2.23103
0.171	2.50121
0.171	2.5358
0.171	2.86967
9.5	0.2
1.6	0.6
2.98	0.15
1.7	0.73
2.5	0.4
0.57	1.17
1	1.03
3.57	0.51
6	0.21
1.3	0.89
0.55	1.20243
0.55	1.445
0.55	1.91303
1.83	3.76029
1.83	2.65349
1.83	2.74095
1.83	1.45927
1.83	2.90583
1.83	2.23589
1.83	2.90574
1.83	2.22609
1.83	2.60469
1.83	2.31345
1.83	2.73576
1.83	2.7311
2.2	3.3198
2.2	3.21326
2.2	3.75913
2.2	4.50796
2.2	3.08235
2.2	3.14802
2.2	3
2.2	2.65444
2.2	2.86783
2.2	3.01712
2.2	2.69007
2.2	2.93396
2.58	1.64125
2.58	3.00839
2.58	1.62378
2.58	2.16084
2.58	1.50629
2.58	2.02238
2.58	2.90769
2.58	1.91329
2.58	1.59021
2.58	2.00979
2.58	2.93706
2.58	2.16923
2.58	2.34126
2.58	2.35385
2.58	1.88811
2.58	0.709091
2.58	2.11888
2.58	1.97622
2.58	0.99021
2.58	2.06853
2.58	1.46014
2.58	1.41399
2.58	2.48811
2.58	0.872727
2.58	1.59441
2.58	1.5986
2.58	1.1035
2.58	0.918881
2.58	1.13287
2.58	1.74126
2.58	1.0993
2.58	2.32867
2.58	1.73706
2.58	1.37203
2.58	2.13566
2.58	2.26573
2.58	1.65023
2.58	1.04056
2.58	1.70412
2.58	1.3049
2.58	2.20699
2.58	2.21119
2.58	2.77343
2.58	2.35815
2.58	1.27133
2.58	1.69091
2.58	1.23776
2.58	2.14825
2.58	2.17343
2.58	2.73986
2.58	1.21678
2.58	1.0951
2.58	2.47133
2.9	2.88728
2.9	2.88764
2.9	3.5644
2.9	3.7431
2.9	3.24503
2.9	3.40739
2.9	3.76764
2.9	3.40673
2.9	3.40801
3.55	1.5789
3.55	1.70286
3.55	1.16092
3.55	0.883462
3.55	0.669816
3.55	0.734282
3.55	1.22926
3.55	1.51075
3.55	1.50671
3.55	1.51534
3.55	0.883626
3.55	1.09287
3.55	0.904484
3.55	0.78958
3.55	0.61028
3.55	1.36991
3.55	0.665871
3.55	1.41302
3.55	1.44712
3.75	2.58055
3.75	1.59415
3.75	1.59008
3.75	1.5892
3.75	1.58014
3.75	1.39681
3.75	1.3931
3.75	1.52707
3.75	2.10411
3.75	1.38457
3.75	1.51391
3.75	1.17501
3.75	2.32523
3.75	1.68166
3.75	1.37293
3.75	1.4766
3.75	0.848309
3.75	1.71117
3.75	1.79045
3.75	2.23873
3.75	2.17975
3.75	2.91967
3.75	1.88188
3.75	2.69355
3.75	1.99522
3.75	1.99456
3.75	1.7824
3.75	0.752055
3.75	2.56764
3.75	1.31177
3.75	2.16378
3.75	2.17802
3.75	2.01247
3.75	2.16109
3.75	2.16404
3.75	3.20989
3.75	2.31172
3.75	1.99274
3.75	2.48682
3.75	0.827623
3.75	1.67679
3.75	2.17279
3.75	1.51414
4.74	1.86378
4.74	2.31655
4.74	1.50209
4.74	1.34705
4.74	1.53554
4.74	1.48566
4.74	1.55278
4.74	1.47332
4.74	1.57389
4.74	1.68272
4.74	1.76248
4.74	1.87197
4.74	1.55616
4.74	1.62004
4.74	1.8549
4.74	1.75773
4.74	1.0735
4.74	1.75833
4.74	1.87193
4.74	1.98845
4.74	1.66604
4.74	1.4857
4.74	1.68657
4.74	1.553
4.74	1.48167
4.74	1.48998
4.74	1.79639
4.74	1.87188
4.74	1.50722
5.6	1.8631
5.6	2.32143
5.6	2
19	0.28
19	0.28
19	0.25
19	0.27
19	0.28
19	0.28
19	0.23
3.34	0.260205
3.34	0.280469
3.34	0.310056
3.34	0.300555
3.34	0.34054
3.34	0.340528
3.34	0.340501
3.34	0.330394
3.34	0.319998
3.34	0.309602
3.34	0.320262
3.34	0.290587
3.34	0.299987
3.34	0.309401
3.34	0.299887
3.34	0.359694
3.34	0.369408
3.34	0.340363
3.34	0.329904
3.34	0.320392
3.34	0.320376
3.34	0.320045
3.34	0.360147
3.34	0.370833
3.34	0.349725
3.34	0.340262
3.34	0.349384
3.34	0.360031
3.34	0.340136
3.34	0.350193
3.34	0.360225
3.34	0.3293
3.34	0.339998
3.34	0.38967
3.34	0.378799
3.34	0.398307
3.34	0.398595
3.34	0.409784
3.34	0.469061
3.34	0.429657
3.34	0.429911
3.34	0.439653
3.34	0.469125
3.34	0.44899
3.34	0.43946
3.34	0.419312
3.34	0.429282
3.34	0.409092
3.34	0.499899
3.34	0.548604
5.60144	0.513741
5.60144	0.473827
5.62701	0.432876
7.42934	0.378889
7.42934	0.354476
7.70506	0.228825
8.21243	0.228825
8.21243	0.228825
8.99573	0.211047
9.45795	0.201242
9.89873	0.196512
10.5026	0.201242
10.36	0.22028
12.4873	0.186492
13.2491	0.186492
13.0099	0.172003
13.6162	0.168761
1.03	0.77
1.09	1.09
1.03	1.14
1.09	1
1.09	1.2
1.03	1.14
1.03	1.26
1.64	0.55
1.64	0.71
1.43	0.8
1.43	0.92
1.43	1.14
4.50608	0.538778
4.52614	0.441663
5.73402	0.401298
5.74353	0.493545
5.93481	0.452734
5.94704	0.447601
6.50546	0.426296
6.50675	0.382836
6.51709	0.488817
6.56995	0.508313
7.00279	0.360472
7.04194	0.482531
7.04778	0.307781
7.05673	0.467063
7.14579	0.393631
7.75758	0.278243
7.83123	0.415418
7.90841	0.510915
7.94722	0.327485
8.00701	0.467132
8.02301	0.477911
8.02718	0.36053
8.07536	0.386695
8.15521	0.467143
8.22959	0.282372
8.43044	0.339459
8.44329	0.448517
8.58064	0.490571
8.60044	0.424357
8.60339	0.352429
8.60396	0.34002
8.76349	0.333988
8.76386	0.326457
8.77496	0.496211
8.81384	0.411434
9.39513	0.281498
9.43687	0.231888
9.73055	0.221917
9.76046	0.383019
9.86791	0.253639
9.91873	0.430697
9.92406	0.321752
9.95241	0.206908
9.96336	0.34398
10.0312	0.238418
10.0674	0.307911
10.1335	0.244319
10.1654	0.404854
10.2118	0.312974
10.3804	0.300978
10.4657	0.295154
10.5493	0.327061
10.589	0.389983
10.625	0.187044
10.6374	0.300008
11.3558	0.27656
11.4005	0.299544
11.405	0.24237
11.4079	0.210684
11.6075	0.361275
11.6648	0.227827
11.9195	0.354291
11.9547	0.215908
11.9585	0.18196
11.9755	0.254525
12.1375	0.397746
12.1456	0.277937
12.1715	0.264249
12.2021	0.204278
12.3482	0.243184
12.3615	0.409592
12.6778	0.263831
12.7332	0.225634
12.9077	0.322377
12.9976	0.205629
13.0371	0.361324
13.0684	0.297646
13.1825	0.221635
13.1834	0.213484
14.0692	0.235041
14.1986	0.411666
14.6857	0.223113
14.7069	0.307547
14.7106	0.269087
14.781	0.183793
16.5966	0.215288
16.6206	0.297731
18.3992	0.335372
18.5275	0.212875
19.1714	0.27583
19.2646	0.18147
19.3299	0.263533
19.365	0.297784
20.5221	0.174809
20.676	0.252623
21.0592	0.249357
21.1588	0.175958
21.8024	0.244141
21.8485	0.234398
21.8571	0.18935
21.9345	0.253465
21.9457	0.192461
21.9844	0.223219
22.2035	0.258894
22.215	0.195307
22.3898	0.23137
22.5366	0.184184
22.5371	0.182096
22.539	0.173693
22.5407	0.16676
22.5727	0.233645
22.5803	0.194358
22.7747	0.154721
22.8022	0.242568
22.8475	0.250195
22.951	0.196591
23.0002	0.185695
23.6587	0.218204
23.7657	0.172294
24.4885	0.239448
24.5547	0.167049
25.3037	0.221445
25.3161	0.169799
0.04	3.4852
0.04	3.85514
0.04	4.16667
0.04	4.43925
0.04	4.65343
0.04	5.06231
0.04	5.45171
0.04	5.97741
0.04	6.40576
0.04	6.7757
0.04	7.12617
0.04	7.71028
0.04	9.59891
0.04	10.6893
0.04	11.3707
0.04	11.8185
0.04	15.5763
0.04	23.5592
0.046	1.30213
0.046	2.11323
0.046	2.4342
0.046	3.32989
0.046	3.58607
0.046	3.62922
0.046	4.91003
0.046	5.03568
0.046	8.687
0.046	9.32597
0.046	9.34866
0.052	2.15461
0.052	4.25903
0.052	4.37859
0.052	5.46391
0.052	5.65139
0.052	6.63504
0.052	7.16144
0.052	7.66991
0.052	7.94118
0.052	8.6539
0.052	8.68821
0.052	8.84141
0.052	8.87424
0.052	9.31573
0.052	9.65543
0.052	9.84207
0.052	9.90819
0.052	11.0616
0.052	12.5381
0.052	13.3194
0.052	14.7782
0.052	16.558
0.052	19.4766
0.07	1.52252
0.07	3.49726
0.07	4.50481
0.07	4.78502
0.07	5.2351
0.07	5.40651
0.07	5.55684
0.07	5.83532
0.07	6.56485
0.07	6.6501
0.07	6.82323
0.07	9.43849
0.07	9.54694
0.07	9.71694
0.07	10.6609
0.07	11.1541
0.07	11.4551
0.07	12.0347
0.07	12.6339
0.07	12.9127
0.07	13.8135
0.07	15.3165
0.09	1.72762
0.09	2.38498
0.09	2.85795
0.09	2.90922
0.09	3.12776
0.09	3.48377
0.09	4.95655
0.09	5.64938
0.09	5.88742
0.09	6.3923
0.09	7.37522
0.09	7.55961
0.09	7.5782
0.09	8.38955
0.09	8.40735
0.09	8.42379
0.09	8.66265
0.09	8.67789
0.09	8.67876
0.09	8.84795
0.09	9.28906
0.09	10.0161
0.09	10.0995
0.09	10.7106
0.09	11.1485
0.09	11.5401
0.09	11.5547
0.09	11.7745
0.09	12.0476
0.09	12.3013
0.09	12.3683
0.09	12.438
0.09	12.5355
0.09	12.5911
0.09	12.6224
0.09	12.6723
0.09	12.9436
0.09	13.0293
0.09	13.1454
0.09	13.248
0.09	13.4339
0.09	13.4999
0.09	13.6397
0.09	13.6719
0.09	13.9262
0.09	14.1107
0.09	14.2444
0.09	14.6042
0.09	16.1102
0.09	17.173
0.095	2.03346
0.095	2.89513
0.095	3.41899
0.095	4.14691
0.095	4.34537
0.095	4.34653
0.095	4.60513
0.095	4.88621
0.095	4.88945
0.095	5.06289
0.095	5.10396
0.095	5.40581
0.095	5.46951
0.095	5.66441
0.095	5.92162
0.095	5.9251
0.095	6.2515
0.095	6.27467
0.095	6.31389
0.095	6.51034
0.095	6.53103
0.095	6.59721
0.095	6.68222
0.095	6.70106
0.095	6.7484
0.095	6.78538
0.095	6.85094
0.095	7.63378
0.095	8.15083
0.095	8.62673
0.095	9.53535
0.095	12.0645
0.135	2.36229
0.135	2.37891
0.135	2.57675
0.135	3.80875
0.135	4.15984
0.135	4.28145
0.135	5.53563
0.135	8.09837
0.135	8.28198
0.135	9.11183
0.135	10.014
0.135	10.5729
0.135	10.8065
0.135	11.7997
0.135	11.9905
0.135	13.5517
0.135	13.8315
0.135	16.699
0.135	17.1011
0.135	19.116
0.135	19.8062
0.152	3.44071
0.152	3.80518
0.152	4.04788
0.152	4.20156
0.152	4.58999
0.152	4.63656
0.152	4.65656
0.152	4.86625
0.152	4.9372
0.152	5.04787
0.152	5.10677
0.152	5.69887
0.152	5.70859
0.152	5.7164
0.152	6.06333
0.152	6.17386
0.152	6.26029
0.152	6.26591
0.152	6.6416
0.152	6.88307
0.152	6.94471
0.152	7.07674
0.152	7.41464
0.152	8.09974
0.152	9.86947
0.175	1.83332
0.175	2.13697
0.175	2.13731
0.175	3.00938
0.175	3.44122
0.175	3.70264
0.175	4.28941
0.175	4.30122
0.175	4.41445
0.175	4.67575
0.175	4.96965
0.175	5.2074
0.175	5.24045
0.175	5.24181
0.175	5.4358
0.175	5.70664
0.175	5.97725
0.175	6.24974
0.175	6.6473
0.175	6.65809
0.175	6.72506
0.175	6.99546
0.175	7.22243
0.175	7.22451
0.175	7.43844
0.175	7.53038
0.175	10.4706
0.175	12.2484
0.175	13.7025
0.175	14.279
0.175	14.6399
0.175	17.8223
0.225	1.68388
0.225	2.1957
0.225	2.26365
0.225	2.28695
0.225	2.47522
0.225	2.65239
0.225	2.77473
0.225	2.86141
0.225	3.03514
0.225	3.07904
0.225	3.43039
0.225	3.7756
0.225	3.79471
0.225	3.82055
0.225	3.90715
0.225	3.96274
0.225	4.69235
0.225	4.73565
0.225	4.80262
0.225	5.2901
0.225	5.3991
0.232	2.12684
0.232	2.66856
0.232	3.33221
0.232	3.536
0.232	3.86376
0.232	4.00593
0.232	4.05883
0.232	4.20746
0.232	4.82278
0.232	7.12407
0.232	8.89265
0.232	9.30404
0.232	10.3972
0.232	10.3985
0.232	10.4695
0.232	10.9089
0.232	11.7789
0.232	11.7994
0.232	11.9931
0.232	12.0964
0.232	12.2188
0.232	12.7293
0.232	12.7837
0.232	13.0718
0.232	13.1169
0.232	13.1275
0.232	13.8958
0.232	15.1663
0.232	16.4201
0.232	16.7295
0.232	16.8884
0.24	2.03633
0.24	2.55645
0.24	3.03302
0.24	3.30458
0.24	3.51028
0.24	3.57631
0.24	3.66722
0.24	4.14304
0.24	4.23436
0.24	4.55225
0.24	4.57185
0.24	4.59618
0.24	4.70998
0.24	4.80099
0.24	4.98127
0.24	5.25504
0.24	5.43453
0.24	5.48053
0.24	5.81935
0.24	5.95554
0.24	6.54479
0.24	6.54524
0.24	6.67928
0.24	6.906
0.24	6.92485
0.24	6.95183
0.24	6.97513
0.24	7.00024
0.24	7.17661
0.24	7.36424
0.24	7.38006
0.24	8.55809
0.24	8.69652
0.24	8.88071
0.24	8.99142
0.24	10.6422
0.24	10.7812
0.24	12.2703
0.24	12.3896
0.24	12.9096
0.293	2.30159
0.293	2.73549
0.293	2.89353
0.293	3.0852
0.293	3.16338
0.293	3.34803
0.293	3.6151
0.293	3.67714
0.293	4.93418
0.293	4.98029
0.293	5.10068
0.293	5.68293
0.293	5.96024
0.293	6.27175
0.293	6.64584
0.293	6.79641
0.293	8.5377
0.293	9.45696
0.293	9.84052
0.293	10.4571
0.293	11.2142
0.293	11.6882
0.293	12.0035
0.293	12.2812
0.293	12.4221
0.293	12.4877
0.293	12.5498
0.293	13.6143
0.293	13.9723
0.293	14.1353
0.293	15.0451
0.293	15.4297
0.568	1.75045
0.568	1.77721
0.568	1.8365
0.568	1.8302
0.568	1.98294
0.568	2.00952
0.568	1.99372
0.568	1.99443
0.568	2.11539
0.568	2.17531
0.568	2.23781
0.568	2.30462
0.568	2.39193
0.568	2.72023
0.568	2.99879
0.568	3.16511
0.568	3.40766
0.568	3.53715
0.568	3.74937
0.568	3.87148
0.568	3.97512
0.568	3.97994
0.568	4.00007
0.568	4.56446
0.568	5.34273
0.568	5.32109
0.568	5.33965
0.568	6.38805
0.201	1.93394
0.201	2.66271
0.201	2.39181
0.201	1.975
0.201	2.11993
0.201	2.41133
0.201	2.84892
0.201	3.32801
0.201	1.97298
0.201	2.30632
0.201	2.70206
0.201	3.11847
0.201	2.68012
0.201	3.03433
0.201	3.4301
0.201	3.09541
0.201	3.67899
0.201	4.01215
0.201	3.51184
0.201	4.38631
0.201	4.0946
0.201	3.7195
0.201	3.26114
0.201	3.48964
0.201	4.6354
0.201	3.59321
0.201	4.46809
0.201	4.69659
0.201	3.8839
0.201	4.1124
0.201	4.42486
0.201	4.86214
0.201	5.50756
0.201	5.04913
0.201	4.69447
0.201	4.40258
0.201	4.54773
0.201	5.0263
0.201	4.83739
0.201	5.33691
1.5	8.57
1.5	2.55
1.5	1.2
1.5	4.44
1.5	6.15
1.5	2.02
1.96	6.49
2.08	4.15
2.2	3.16
1.96	2.94
2.08	1.54
2.2	1.07
0.514468	2.30792
0.578698	2.29684
0.612243	2.17324
0.631181	2.01903
0.657799	3.33248
0.662142	3.18873
0.6548	3.0246
0.656169	2.67561
0.6444	2.32678
0.660434	2.2342
0.656028	2.13162
0.655998	2.01872
0.680962	2.58291
0.710218	2.80835
0.682348	2.29551
0.695438	2.11059
0.702716	2.02838
0.762631	2.26368
0.781679	2.5303
0.799181	2.46849
0.835421	1.48269
0.864733	1.92366
0.885171	1.9234
0.90844	1.58439
0.909772	1.0917
0.91558	0.968462
0.952199	1.44013
0.971198	1.522
1.01505	1.74725
1.04285	1.9727
1.00914	1.45993
1.02956	1.40835
1.02952	1.25439
1.07919	1.39745
1.09686	1.95148
1.11575	1.61252
1.13472	1.58149
1.16253	1.87879
1.21652	1.77545
0.35	3.48432
0.35	2.24215
0.35	2.6738
0.35	3.27869
0.35	5.31915
0.35	3.83142
0.35	3.67647
0.35	1.94175
0.4	5.61798
0.4	4.5045
0.4	4.85437
0.4	6.66667
0.4	4.65116
0.33	4.85437
0.33	5.10204
0.33	4.46429
0.33	5.37634
0.34	14.9254
0.34	13.8889
0.34	12.1951
0.3	6.49351
0.3	5.58659
0.31	12.0482
0.31	5.52486
0.31	4.97512
0.97	0.460177
0.95	0.424779
0.95	1.62832
0.87	1.68142
0.87	2.24779
0.84	2.47788
0.84	3.41593
0.84	3.76991
0.81	4.23009
0.81	4.53097
0.81	5.69912
0.92	0.846474
0.93	0.827988
0.93	1.80303
0.97	3.01702
0.91	4.17145
0.87	4.04646
0.87	4.16799
0.83	4.59306
0.93	1.38053
0.98	2.0177
0.98	2.69027
0.98	2.84956
0.98	2.90266
0.96	4.0885
0.9	5.76991
0.157	2.01456
0.157	3.0334
0.157	2.15331
0.157	3.32149
0.157	2.79013
0.157	3.14468
0.157	3.05057
0.157	2.57452
0.157	2.17048
0.157	2.52486
0.157	2.69094
0.157	2.8294
0.157	3.01211
0.157	3.1228
0.157	3.27783
0.157	3.76511
0.157	3.98663
0.157	3.12858
0.157	3.05668
0.157	3.20066
0.157	2.85202
0.157	2.99603
0.157	3.71009
0.157	4.02572
0.157	3.81548
0.157	3.63275
0.157	3.44454
0.157	3.36178
0.157	3.12926
0.157	3.1683
0.157	3.42853
0.157	3.58912
0.157	3.72201
0.157	3.88812
0.157	3.66644
0.157	3.78813
0.157	4.07059
0.157	4.71283
0.157	4.34216
0.157	3.4067
0.157	3.62264
0.157	3.8109
0.157	3.96594
0.157	4.0212
0.157	4.17637
0.157	4.61934
0.157	3.93837
0.157	3.99384
0.157	4.16003
0.157	3.81698
0.157	4.65314
0.157	5.25144
0.157	4.6811
0.157	4.44332
0.045	7.79677
0.045	9.31496
0.045	10.6083
0.045	12.1265
0.045	15.1441
0.045	16.7376
0.045	19.381
0.045	20.5987
0.064	6.58771
0.064	8.32813
0.064	8.51599
0.064	10.4065
0.064	12.0166
0.064	13.4784
0.064	13.8328
0.064	15.762
0.064	17.1104
0.107	4.17869
0.107	4.36668
0.107	5.21032
0.107	5.21144
0.107	7.02937
0.107	7.68659
0.107	9.01835
0.107	9.78782
0.107	11.2502
0.107	10.9342
0.107	12.0418
0.107	15.078
0.107	14.8566
0.164	3.55805
0.164	4.06367
0.164	4.40075
0.164	4.85019
0.164	5.88015
0.164	6.74157
0.164	5.82397
0.164	8.40824
0.164	10.4494
0.164	10.5618
0.164	11.6667
0.164	13.2397
0.164	13.8577
0.228	2.21136
0.228	2.26799
0.228	2.54953
0.228	3.3742
0.228	3.11298
0.228	3.97544
0.228	4.44436
0.228	6.28058
0.228	6.82463
0.228	6.93836
0.228	8.46425
0.228	8.28987
0.228	3.43404
0.228	11.7208
0.228	13.2027
0.27	2.15474
0.27	2.51104
0.27	2.75528
0.27	3.44862
0.27	3.67399
0.27	4.83512
0.27	4.91106
0.27	5.30539
0.27	7.00964
0.27	6.09438
0.27	7.1255
0.27	8.54978
0.27	9.24472
0.31	1.4
0.3	1.75
2.99	0.77
1	1.5
0.65	1.8
0.52	1.48
1.15	0.46
0.52	2.23
0.7	2.4
0.467	1.37195
0.467	1.29675
0.467	1.49923
0.467	1.49198
0.467	1.69474
0.467	1.7259
0.467	1.78355
0.467	1.7886
0.467	1.87074
0.467	1.88327
0.467	1.83135
0.467	2.0768
0.467	2.26731
0.467	2.38042
0.467	2.43565
0.467	2.44183
0.467	2.62975
0.467	2.77848
0.467	3.02932
0.24	5.31915
0.24	3.19489
0.24	2
0.28	4.80769
0.39	4.80769
0.71	3.003
0.71	2.39808
0.77	3.003
0.99	2.66667
0.335	2.39808
0.335	2
0.335	1.20048
0.41	3.003
1.265	1.33333
1.27619	1.47
1.27793	1.35
1.00454	1.55
0.776677	2.18
0.73703	2.33
0.698456	2.56
0.655074	2.29
0.454203	3.5

## Sheet: Figure 2
Length (m)	Swimming speed (m/s)
0.121466	0.295727
0.129843	0.305983
0.13089	0.2
0.134031	0.31453
0.136335	0.218803
0.136963	0.28547
0.137592	0.225641
0.139058	0.357265
0.140105	0.25641
0.141361	0.379487
0.146387	0.217094
0.150995	0.223932
0.0475	0.0704332
0.0475	0.11112
0.0475	0.118687
0.0475	0.140456
0.0475	0.146923
0.0475	0.344764
0.0525	0.0384174
0.0525	0.0441333
0.0525	0.0526548
0.0525	0.102319
0.0525	0.116385
0.0525	0.123837
0.0525	0.225403
0.0525	0.394745
0.0525	0.507157
0.06	0.0850134
0.06	0.0880237
0.06	0.0976873
0.06	0.101121
0.06	0.0988815
0.06	0.103661
0.06	0.107277
0.06	0.11738
0.06	0.119182
0.06	0.122347
0.06	0.143513
0.06	0.174135
0.06	0.297402
0.06	0.465501
0.06	0.519321
0.06	0.539722
0.06	0.545012
1.25	0.251992
1.25	0.450369
1.25	0.296142
1.25	0.398116
1.14	0.421768
1.14	0.29928
1.14	0.324177
1.14	0.256233
1.14	0.480331
1.14	0.302939
1.14	0.299762
1.14	0.539157
0.82	0.215151
0.82	0.172263
0.82	0.469418
0.82	0.306015
0.82	0.251083
0.82	0.202337
0.82	0.202337
0.82	0.24287
0.82	0.282349
0.82	0.252554
0.82	0.500899
0.82	0.183272
0.82	0.251417
0.82	0.459267
0.82	0.418917
0.82	0.24912
0.82	0.484177
0.82	0.307581
0.82	0.608839
2.25	0.765
0.98	0.5684
2.25	1.0575
0.93	0.7812
0.97	0.776
2.25	1.305
0.163	0.19874
0.163	0.268465
0.163	0.338189
0.163	0.407913
0.163	0.48022
0.158	0.219779
0.158	0.279398
0.158	0.350009
0.158	0.408241
0.158	0.475471
0.149	0.220051
0.149	0.280701
0.149	0.351343
0.149	0.410069
0.179	0.156954
0.179	0.219511
0.179	0.283487
0.179	0.345798
0.179	0.407024
0.171	0.220823
0.171	0.280327
0.171	0.351544
0.171	0.410389
0.171	0.480311
1.83	4.84275
1.83	3.76678
1.83	3.69398
1.83	1.66639
1.83	3.8722
1.83	3.46995
1.83	3.79287
1.83	2.61716
1.83	4.01813
1.83	3.43703
1.83	3.28428
1.83	4.21629
2.2	6.75282
2.2	5.75959
2.2	7.06966
2.2	6.80596
2.2	6.29212
2.2	6.06143
2.2	5.96633
2.2	6.02263
2.2	6.13342
2.2	6.72937
2.2	6.67397
2.2	6.05387
2.58	2.6144
2.58	5.99633
2.58	2.5602
2.58	5.72136
2.58	3.48237
2.58	4.01262
2.58	5.93548
2.58	2.68229
2.58	2.27291
2.58	3.84639
2.58	5.67858
2.58	2.56197
2.58	4.92074
2.58	4.11954
2.58	4.87772
2.58	1.16641
2.58	3.87707
2.58	2.68235
2.58	1.86263
2.58	3.4082
2.58	3.43673
2.58	3.42146
2.58	5.6676
2.58	1.68081
2.58	2.30303
2.58	2.42221
2.58	1.99912
2.58	2.14956
2.58	3.04232
2.58	6.34926
2.58	1.87821
2.58	4.90557
2.58	5.4987
2.58	3.26982
2.58	4.5574
2.58	5.93353
2.58	2.30335
2.58	2.02909
2.58	2.69652
2.58	2.54393
2.58	3.43882
2.58	4.36111
2.58	5.285
2.58	5.84283
2.58	1.36715
2.58	2.48488
2.58	2.81592
2.58	5.61551
2.58	4.08877
2.58	5.76869
2.58	2.69486
2.58	2.04444
2.58	6.19103
3.55	3.85887
3.55	3.77727
3.55	2.45666
3.55	1.94032
3.55	1.91837
3.55	1.30134
3.55	2.51882
3.55	2.89116
3.55	3.05585
3.55	3.46726
3.55	1.63151
3.55	1.90059
3.55	2.49615
3.55	1.71329
3.55	1.383
3.55	3.15768
3.55	1.3626
3.55	2.52007
3.55	2.68494
3.75	7.0212
3.75	5.51498
3.75	5.53685
3.75	4.17728
3.75	4.85703
3.75	2.5121
3.75	5.14378
3.75	5.47125
3.75	4.39292
3.75	5.58225
3.75	5.47157
3.75	1.61452
3.75	6.4527
3.75	5.00983
3.75	5.407
3.75	4.8796
3.75	1.94597
3.75	4.39593
3.75	5.18463
3.75	4.83055
3.75	4.54598
3.75	6.82114
3.75	4.21889
3.75	6.99838
3.75	5.97256
3.75	4.37176
3.75	4.87755
3.75	1.81497
3.75	6.73612
3.75	4.02576
3.75	5.53275
3.75	5.92754
3.75	4.83228
3.75	6.80486
3.75	6.65135
3.75	7.82785
3.75	7.28615
3.75	3.88918
3.75	5.706
3.75	1.74841
3.75	5.27305
3.75	5.31338
3.75	5.14263
4.74	7.79405
4.74	8.34682
4.74	6.90962
4.74	4.6709
4.74	5.69353
4.74	4.75382
4.74	4.4498
4.74	5.94227
4.74	5.99755
4.74	4.94729
4.74	6.27394
4.74	6.66087
4.74	6.35685
4.74	6.16338
4.74	6.6056
4.74	4.8091
4.74	1.96233
4.74	7.02017
4.74	7.18601
4.74	5.5277
4.74	5.72117
4.74	5.61061
4.74	5.80408
4.74	3.84175
4.74	5.91464
4.74	5.44478
4.74	6.16338
4.74	7.3242
4.74	6.02519
19	3
19	4
19	3
19	3
19	2.5
19	3.2
19	2.7
3.34	0.352083
3.34	0.271356
3.34	0.292343
3.34	0.331814
3.34	0.352009
3.34	0.361001
3.34	0.382584
3.34	0.403164
3.34	0.403057
3.34	0.40295
3.34	0.443527
3.34	0.491784
3.34	0.532348
3.34	0.562121
3.34	0.612383
3.34	0.401666
3.34	0.443133
3.34	0.492295
3.34	0.541648
3.34	0.590111
3.34	0.602701
3.34	0.615288
3.34	0.542858
3.34	0.562752
3.34	0.562535
3.34	0.57233
3.34	0.583215
3.34	0.634583
3.34	0.672149
3.34	0.691137
3.34	0.730808
3.34	0.770958
3.34	0.781859
3.34	0.614204
3.34	0.740891
3.34	0.760875
3.34	0.781562
3.34	0.65308
3.34	0.613221
3.34	0.6326
3.34	0.681164
3.34	0.700149
3.34	0.812862
3.34	0.791072
3.34	0.853025
3.34	0.842026
3.34	0.930258
3.34	0.951634
3.34	1.14141
3.34	0.741735
1.03	0.75
1.09	1
1.03	1.1
1.09	1.1
1.09	1.28
1.03	1.38
1.03	1.42
1.64	0.6
1.64	0.7
1.43	1.04
1.43	1.18
1.43	1.26
4.50608	2.17705
4.52614	2.56354
5.73402	1.92457
5.74353	2.33509
5.93481	2.4338
5.94704	2.28248
6.50546	1.84852
6.50675	1.99018
6.51709	2.06836
6.56995	2.15051
7.00279	2.07521
7.04194	2.15426
7.04778	2.11029
7.05673	3.12406
7.14579	2.4738
7.75758	1.72631
7.83123	2.34866
7.90841	2.63105
7.94722	1.88015
8.00701	2.09609
8.02301	2.60814
8.02718	2.69014
8.07536	3.47146
8.15521	1.8563
8.22959	3.43262
8.43044	2.07178
8.44329	2.16939
8.58064	2.19417
8.60044	2.26974
8.60339	2.3857
8.60396	2.94097
8.76349	2.35323
8.76386	3.49117
8.77496	3.43262
8.81384	2.66026
9.39513	1.73276
9.43687	1.96267
9.73055	1.61212
9.76046	1.69099
9.86791	1.41004
9.91873	2.19647
9.92406	1.75253
9.95241	1.82321
9.96336	1.72631
10.0312	1.89374
10.0674	2.24471
10.1335	2.56354
10.1654	1.69912
10.2118	1.7503
10.3804	1.88828
10.4657	1.92171
10.5493	2.00271
10.589	2.07866
10.625	2.20434
10.6374	2.2406
11.3558	2.3857
11.4005	2.46367
11.405	2.59684
11.4079	3.15669
11.6075	1.68898
11.6648	1.88285
11.9195	2.0448
11.9547	2.18477
11.9585	1.87746
11.9755	1.83828
12.1375	1.86153
12.1456	1.97784
12.1715	2.11387
12.2021	2.80348
12.3482	2.76466
12.3615	2.94097
12.6778	3.26725
12.7332	1.639
12.9077	1.77525
12.9976	1.87478
13.0371	2.31285
13.0684	2.58564
13.1825	2.66618
13.1834	2.79694
14.0692	1.96267
14.1986	3.6138
14.6857	3.10799
14.7069	1.8668
14.7106	1.90481
14.781	1.7964
16.5966	1.98091
16.6206	2.16939
18.3992	2.52578
18.5275	4.94097
19.1714	2.95544
19.2646	2.09258
19.3299	2.39516
19.365	2.57454
20.5221	1.91603
20.676	2.82996
21.0592	2.67811
21.1588	1.80361
21.8024	2.48915
21.8485	2.31285
21.8571	1.85369
21.9345	2.75829
21.9457	1.98091
21.9844	2.13568
22.2035	2.87751
22.215	1.81334
22.3898	2.74564
22.5366	1.84338
22.5371	2.58008
22.539	1.939
22.5407	1.89925
22.5727	2.4995
22.5803	2.00587
22.7747	2.02836
22.8022	2.63684
22.8475	2.69014
22.951	2.10316
23.0002	2.26133
23.6587	2.29973
23.7657	1.70735
24.4885	2.59684
24.5547	2.4289
25.3037	2.91951
25.3161	1.88285
0.04	0.0194553
0.04	0.0330739
0.04	0.040856
0.04	0.0466926
0.04	0.0642023
0.04	0.0700389
0.04	0.107004
0.04	0.114786
0.04	0.145914
0.04	0.134241
0.04	0.169261
0.04	0.20428
0.04	0.2393
0.04	0.287938
0.04	0.282101
0.04	0.342412
0.04	0.441634
0.04	0.723735
0.046	0.030247
0.046	0.0507639
0.046	0.040046
0.046	0.0810017
0.046	0.0864055
0.046	0.0767329
0.046	0.105902
0.046	0.16613
0.046	0.225661
0.046	0.274116
0.046	0.242936
0.052	0.0942251
0.052	0.144073
0.052	0.101431
0.052	0.176702
0.052	0.134071
0.052	0.19738
0.052	0.19235
0.052	0.243632
0.052	0.265863
0.052	0.286462
0.052	0.26599
0.052	0.242125
0.052	0.308684
0.052	0.305347
0.052	0.296872
0.052	0.30373
0.052	0.409544
0.052	0.474588
0.052	0.50897
0.052	0.492038
0.052	0.56908
0.052	0.738327
0.052	0.834389
0.07	0.0861236
0.07	0.127116
0.07	0.196001
0.07	0.158386
0.07	0.192825
0.07	0.20789
0.07	0.2079
0.07	0.2348
0.07	0.25958
0.07	0.284317
0.07	0.234867
0.07	0.416762
0.07	0.376985
0.07	0.444738
0.07	0.483511
0.07	0.509351
0.07	0.499693
0.07	0.508335
0.07	0.58902
0.07	0.603017
0.07	0.647163
0.07	0.660168
0.09	0.171828
0.09	0.119287
0.09	0.119159
0.09	0.141104
0.09	0.102194
0.09	0.149395
0.09	0.267239
0.09	0.277186
0.09	0.334554
0.09	0.265161
0.09	0.383138
0.09	0.330724
0.09	0.393218
0.09	0.413269
0.09	0.447047
0.09	0.430151
0.09	0.517923
0.09	0.457109
0.09	0.489203
0.09	0.499292
0.09	0.570118
0.09	0.595259
0.09	0.558075
0.09	0.667706
0.09	0.618602
0.09	0.73336
0.09	0.647208
0.09	0.657284
0.09	0.760249
0.09	0.772005
0.09	0.751717
0.09	0.8294
0.09	0.689172
0.09	0.869898
0.09	0.778675
0.09	0.748256
0.09	0.788723
0.09	0.832618
0.09	0.754885
0.09	0.800465
0.09	0.805482
0.09	0.746343
0.09	0.92029
0.09	0.86116
0.09	0.894875
0.09	0.845839
0.09	0.793439
0.09	0.980839
0.09	1.0784
0.09	1.02575
0.095	0.116017
0.095	0.114785
0.095	0.209521
0.095	0.145811
0.095	0.209355
0.095	0.225519
0.095	0.22655
0.095	0.240509
0.095	0.285768
0.095	0.300823
0.095	0.272798
0.095	0.275977
0.095	0.263034
0.095	0.277008
0.095	0.258642
0.095	0.307134
0.095	0.352336
0.095	0.374961
0.095	0.321073
0.095	0.3566
0.095	0.344742
0.095	0.366282
0.095	0.350103
0.095	0.312383
0.095	0.371643
0.095	0.286505
0.095	0.299425
0.095	0.40058
0.095	0.400487
0.095	0.427342
0.095	0.479982
0.095	0.598066
0.135	0.142038
0.135	0.0929079
0.135	0.14977
0.135	0.259073
0.135	0.274584
0.135	0.358998
0.135	0.515443
0.135	0.759531
0.135	0.906783
0.135	0.790371
0.135	0.915586
0.135	1.16086
0.135	1.16268
0.135	1.17978
0.135	1.11483
0.135	1.53438
0.135	1.32594
0.135	1.79384
0.135	1.68161
0.135	2.20895
0.135	2.03368
0.152	0.339764
0.152	0.349324
0.152	0.409464
0.152	0.441674
0.152	0.471657
0.152	0.501751
0.152	0.490991
0.152	0.459739
0.152	0.513482
0.152	0.543555
0.152	0.502674
0.152	0.621843
0.152	0.530438
0.152	0.591729
0.152	0.631403
0.152	0.660401
0.152	0.500152
0.152	0.711986
0.152	0.64197
0.152	0.692432
0.152	0.673056
0.152	0.870871
0.152	0.671829
0.152	0.85011
0.152	0.820506
0.175	0.16664
0.175	0.0814084
0.175	0.101851
0.175	0.220954
0.175	0.36739
0.175	0.458203
0.175	0.410403
0.175	0.441066
0.175	0.454675
0.175	0.538674
0.175	0.545439
0.175	0.572656
0.175	0.522678
0.175	0.603314
0.175	0.715718
0.175	0.695229
0.175	0.661111
0.175	0.738294
0.175	0.862021
0.175	0.831354
0.175	0.782507
0.175	0.735896
0.175	0.793779
0.175	0.917573
0.175	0.872108
0.175	0.964086
0.175	1.10442
0.175	1.32899
0.175	1.78984
0.175	1.80451
0.175	1.76356
0.175	2.19119
0.225	0.127874
0.225	0.170507
0.225	0.232446
0.225	0.262349
0.225	0.226
0.225	0.333848
0.225	0.264398
0.225	0.291086
0.225	0.349801
0.225	0.371156
0.225	0.544128
0.225	0.629515
0.225	0.599605
0.225	0.665823
0.225	0.691442
0.225	0.577144
0.225	0.701984
0.225	0.714793
0.225	0.762847
0.225	0.760624
0.225	0.803329
0.232	0.235942
0.232	0.287095
0.232	0.19723
0.232	0.452011
0.232	0.512876
0.232	0.350315
0.232	0.489442
0.232	0.663872
0.232	0.820853
0.232	1.0647
0.232	1.52777
0.232	1.43389
0.232	1.78698
0.232	1.25015
0.232	1.42259
0.232	1.61085
0.232	1.70916
0.232	1.68173
0.232	1.69161
0.232	1.53099
0.232	1.88174
0.232	1.735
0.232	1.8369
0.232	1.9193
0.232	1.75474
0.232	1.98398
0.232	2.20175
0.232	1.98674
0.232	2.20274
0.232	2.23617
0.232	2.14219
0.24	0.213134
0.24	0.249386
0.24	0.394636
0.24	0.426384
0.24	0.585299
0.24	0.469486
0.24	0.505803
0.24	0.601098
0.24	0.664663
0.24	0.773607
0.24	0.573785
0.24	0.689585
0.24	0.746335
0.24	0.789464
0.24	0.759918
0.24	0.939259
0.24	0.857488
0.24	0.911976
0.24	0.909655
0.24	0.952777
0.24	1.07984
0.24	1.10936
0.24	1.00943
0.24	1.0639
0.24	0.814119
0.24	1.10703
0.24	1.15471
0.24	1.32274
0.24	1.03206
0.24	1.49298
0.24	1.04112
0.24	1.26346
0.24	1.45645
0.24	1.68803
0.24	1.53815
0.24	1.64916
0.24	1.88075
0.24	1.76018
0.24	2.1825
0.24	2.20967
0.293	0.184697
0.293	0.346845
0.293	0.278669
0.293	0.296336
0.293	0.276876
0.293	0.417423
0.293	0.464392
0.293	0.390308
0.293	0.646563
0.293	0.513954
0.293	1.10504
0.293	1.03126
0.293	0.898782
0.293	1.17984
0.293	1.03962
0.293	1.10213
0.293	1.3138
0.293	1.41187
0.293	1.78074
0.293	1.7811
0.293	2.01951
0.293	2.15438
0.293	2.03168
0.293	1.8914
0.293	2.1236
0.293	1.9871
0.293	1.91106
0.293	2.16526
0.293	2.30785
0.293	2.48935
0.293	2.7532
0.293	2.76708
0.568	0.991063
0.568	0.900308
0.568	0.847196
0.568	1.18739
0.568	0.861709
0.568	0.786072
0.568	1.07351
0.568	1.14143
0.568	1.14854
0.568	1.09533
0.568	1.05007
0.568	1.02695
0.568	1.16265
0.568	1.11594
0.568	1.35681
0.568	1.6056
0.568	1.68038
0.568	1.64964
0.568	1.15001
0.568	1.29302
0.568	1.28506
0.568	1.90493
0.568	2.27526
0.568	1.46421
0.568	1.49918
0.568	2.05102
0.568	2.22492
0.568	3.64945
0.201	0.172115
0.201	0.191385
0.201	0.194575
0.201	0.200963
0.201	0.244774
0.201	0.257611
0.201	0.253361
0.201	0.257661
0.201	0.298185
0.201	0.298203
0.201	0.302498
0.201	0.315342
0.201	0.355916
0.201	0.353799
0.201	0.357026
0.201	0.422178
0.201	0.410458
0.201	0.419023
0.201	0.433953
0.201	0.459642
0.201	0.461763
0.201	0.466016
0.201	0.467059
0.201	0.499123
0.201	0.503459
0.201	0.527975
0.201	0.534433
0.201	0.566497
0.201	0.574999
0.201	0.607063
0.201	0.609217
0.201	0.619924
0.201	0.640259
0.201	0.644507
0.201	0.667992
0.201	0.67866
0.201	0.711788
0.201	0.74066
0.201	0.807957
0.201	0.831489
0.35	1.05
0.35	0.63
0.35	0.735
0.35	0.945
0.35	1.225
0.35	1.085
0.35	1.015
0.35	0.805
0.4	2.2
0.4	1.32
0.4	1.36
0.4	2.48
0.4	1.76
0.33	1.32
0.33	1.32
0.33	1.287
0.33	1.65
0.34	3.808
0.34	3.468
0.34	3.128
0.3	1.59
0.3	1.35
0.31	2.666
0.31	1.519
0.31	1.581
0.157	0.115395
0.157	0.117018
0.157	0.144664
0.157	0.131644
0.157	0.149962
0.157	0.165916
0.157	0.167915
0.157	0.180576
0.157	0.195229
0.157	0.195548
0.157	0.19288
0.157	0.196201
0.157	0.195196
0.157	0.190201
0.157	0.189862
0.157	0.191506
0.157	0.194491
0.157	0.212157
0.157	0.219479
0.157	0.221136
0.157	0.238782
0.157	0.242768
0.157	0.222779
0.157	0.224097
0.157	0.239741
0.157	0.239416
0.157	0.243415
0.157	0.270032
0.157	0.273701
0.157	0.298649
0.157	0.297973
0.157	0.298965
0.157	0.299292
0.157	0.298953
0.157	0.281331
0.157	0.269682
0.157	0.275992
0.157	0.270643
0.157	0.298935
0.157	0.326584
0.157	0.32591
0.157	0.325902
0.157	0.325896
0.157	0.316246
0.157	0.328216
0.157	0.328864
0.157	0.33621
0.157	0.345855
0.157	0.352834
0.157	0.375137
0.157	0.380759
0.157	0.408014
0.157	0.405375
0.157	0.434327
0.045	0.147166
0.045	0.183495
0.045	0.236346
0.045	0.297448
0.045	0.38003
0.045	0.469218
0.045	0.598087
0.045	0.688927
0.064	0.185666
0.064	0.228208
0.064	0.295843
0.064	0.372185
0.064	0.476305
0.064	0.691241
0.064	0.595747
0.064	0.789001
0.064	0.908586
0.107	0.145786
0.107	0.185735
0.107	0.237682
0.107	0.299283
0.107	0.378471
0.107	0.47671
0.107	0.596179
0.107	0.688203
0.107	0.779886
0.107	0.912487
0.107	1.05979
0.107	1.1969
0.107	1.37873
0.164	0.184805
0.164	0.237166
0.164	0.292608
0.164	0.38193
0.164	0.477413
0.164	0.594456
0.164	0.686858
0.164	0.908624
0.164	1.05031
0.164	1.21971
0.164	1.39836
0.164	1.60164
0.164	1.85113
0.228	0.178283
0.228	0.227601
0.228	0.298447
0.228	0.375325
0.228	0.48022
0.228	0.594088
0.228	0.67722
0.228	0.787764
0.228	0.895544
0.228	1.0466
0.228	1.21604
0.228	1.39775
0.228	1.60097
0.228	1.83781
0.228	2.11186
0.27	0.307478
0.27	0.390553
0.27	0.498296
0.27	0.605928
0.27	0.695195
0.27	0.799632
0.27	0.919736
0.27	1.07056
0.27	1.22415
0.27	1.4061
0.27	1.61837
0.27	1.85211
0.27	2.1353
0.467	0.12165
0.467	0.411955
0.467	0.318438
0.467	0.351845
0.467	0.311304
0.467	0.584213
0.467	0.253619
0.467	0.27204
0.467	0.357169
0.467	0.387098
0.467	0.397522
0.467	0.47325
0.467	0.454605
0.467	0.311669
0.467	0.457867
0.467	0.649051
0.467	0.652276
0.467	0.691262
0.467	0.8476
1.27619	2.2
1.27793	1.7
1.00454	2.1
0.776677	2.3
0.73703	2.1
0.698456	2.3
0.655074	2
0.454203	1.8

## Sheet: Figure 4b
Length (m)	Mass (kg)
0.335	0.125
1.13	7.5
0.335	0.125
1.04	5.125
0.285	0.075
0.8	2.95
0.3	0.075
0.775	1.925
0.285	0.075
0.8	2.95
0.605	0.85
1.07	5.7
0.59	1.175
0.935	5
0.59	1.175
0.86	3.9
0.61	1.3
0.935	5
0.55	0.8
0.955	4.4
0.34	0.175
0.71	2.4
0.405	0.225
1.27	9.12
0.41	0.225
1.27	9.12
0.405	0.25
1.17	6.9
0.66	0.85
1.405	10
0.66	0.85
1.405	10
0.7	1.2
1.155	6
1.4017	62.841
1.42434	54.3762
1.50001	57.5965
1.50006	66.0518
1.52525	60.838
1.52028	73.8482
1.58583	71.2191
1.60347	69.9108
1.66417	97.8529
1.68178	91.3414
1.69448	105.645
1.67936	108.253
1.65163	108.265
1.62389	108.276
1.63906	114.774
1.71231	134.255
1.77527	121.871
1.85843	112.731
1.93663	117.901
2.0603	134.76
1.95436	129.601
1.83579	121.846
1.82829	132.256
1.91151	133.522
1.88885	138.084
1.91911	139.372
1.91916	146.526
1.88388	150.444
1.8511	150.457
1.82337	151.77
1.84617	168.671
1.90665	161.491
1.91677	166.69
1.94456	176.434
1.98995	175.115
1.98484	166.011
2.05045	172.488
2.03037	187.455
2.11112	196.527
2.09595	190.68
2.10599	183.521
2.21458	208.191
2.19687	199.743
2.28499	176.942
2.42648	221.761
2.35845	229.594
2.25762	235.49
2.30304	241.325
2.3838	251.697
2.31831	262.131
2.41668	266.643
2.4444	264.03
2.47714	256.861
2.49475	250.35
2.54536	278.947
2.72935	265.211
2.72448	293.181
2.6035	301.687
2.56575	313.41
2.62884	321.839
2.75232	308.779
2.79775	314.613
2.8255	316.553
2.81041	323.714
2.82564	339.317
2.99974	356.154
3.05288	385.401
3.10328	381.477
4.31054	1230.77
4.83179	1342.66
4.96488	2125.87
5.07579	2125.87
5.51941	1678.32
5.51941	2797.2
5.6414	2797.2
5.73013	2125.87
5.81885	3356.64
5.84103	2349.65
5.90758	2573.43
5.98521	3692.31
6.07394	2013.99
6.14048	2573.43
6.14048	3804.2
6.31793	3804.2
6.31793	1454.55
6.48429	3804.2
6.67283	3804.2
6.83919	4363.64
6.99446	4699.3
7.02773	5482.52
7.30499	5370.63
7.34935	6041.96
7.38262	4811.19
7.65989	6153.85
7.93715	6937.06
8.22551	6489.51
9.25693	8615.39
9.95564	10069.9
9.90019	12083.9
10.9649	16000
11.6969	18237.8
10.9871	22042
11.8743	26629.4
12.573	29090.9
12.8059	27412.6
12.9279	27860.1
13.1719	23496.5
13.2384	24615.4
14.2366	27076.9
13.6155	29314.7
13.3494	29090.9
13.0055	32000
13.2828	39048.9
13.3494	33118.9
13.4713	31104.9
15.0462	38489.5
14.8577	36699.3
14.6359	36587.4
14.6359	34685.3
14.3697	34797.2
14.2921	33454.5
14.0592	32783.2
13.7375	33790.2
13.5933	35132.9
13.549	36475.5
13.7375	36475.5
13.6932	38825.2
14.1922	39944.1
14.3253	39048.9
14.647	40839.2
14.7579	40391.6
15.0129	42069.9
14.0924	47552.4
15.2126	48671.3
14.6913	52923.1
15.4011	62433.6
16.0998	68028
16.0887	74517.5
16.3882	78545.4
3.15	962
3.53	1388
3.17	959
3.16	534
3.39	839
3.44	569
3.07	590
3.02	821
3.1	572
3.25	589.7
3.64	671.3
4.12	725.7
3.81	841.9
4.74	1601.7
5.57	2331.5
3.55	349.3
3.75	486.9
3.99	792.9
2.51	192.8
2.61	225
2.7	263.1
1.43	69
1.64	97
1.09	59
1.03	58.5
27.18	122000
20.3	48900
27.2	63000
20.8	53800
19.9	48600
18.85	34000
13.9	32400
12.9	27400
13.45	22700
18	53400
13.35	31500
0.1	0.016
0.356	0.66
0.042	0.002
0.301	0.4
0.091	0.011
0.24	0.16
0.09	0.007
0.27	0.19
0.08	0.008
0.229	0.14
0.11	0.022
0.28	0.325
0.12	0.023
0.38	0.85
0.095	0.01
0.25	0.25
0.12	0.025
0.3	0.4
0.15	0.035
0.35	0.65
0.16	0.045
0.51	1.75
0.1	0.011
0.27	0.17
0.1	0.01
0.265	0.16
0.35	0.7
1	11
0.05	0.0038
0.182	0.065
0.07	0.008
0.23	0.135
0.08	0.0079
0.29	0.25
0.06	0.0028
0.25	0.16
0.07	0.0039
0.179	0.075
0.071	0.004
0.232	0.12
0.075	0.0052
0.229	0.105
0.058	0.0022
0.173	0.06
0.11	0.0115
0.39	0.67
0.099	0.009
0.31	0.345
0.06	0.004
0.21	0.07
0.07	0.0069
0.22	0.1
0.139	0.02
0.29	0.265
0.05	0.0016
0.229	0.14
0.07	0.0025
0.205	0.06
0.062	0.0021
0.26	0.145
0.081	0.0038
0.23	0.085
0.09	0.0079
0.25	0.17
0.05	0.001
0.117	0.015
0.09	0.0085
0.27	0.33
0.13	0.0199
0.34	0.395
0.06	0.004
0.34	0.5
0.151	0.025
0.63	2
0.15	0.017
0.84	1.94
0.06	0.0018
0.291	0.3
0.05	0.0015
0.245	0.175
0.08	0.007
0.19	0.07
0.09	0.008
0.212	0.09
0.19	0.06
0.64	2.85
0.13	0.024
0.35	0.39
0.095	0.0054
0.31	0.214
0.13	0.0171
0.33	0.335
0.1	0.011
0.263	0.225
0.15	0.024
0.31	0.16
0.19	0.063
0.6	2.065
0.12	0.02
0.42	0.725
0.14	0.021
0.31	0.265
0.13	0.02
0.21	0.09
0.17	0.05
0.35	0.455
0.06	0.001
0.205	0.07
0.16	0.18
0.53	1.7
0.2	0.015
0.64	0.6
0.04	0.0004
0.13	0.019
0.12	0.009
0.81	1.6
0.17	0.055
0.7	3
0.12	0.025
0.35	0.5
0.113462	0.006
0.1	0.005
0.05	0.001
0.12	0.015
0.340741	0.0341
0.253125	0.0252
0.3	0.0297
0.183333	0.0184
0.297368	0.0295
0.176923	0.0177
0.166667	0.0165
0.265217	0.026
0.19	0.0188
0.222222	0.0224
0.225714	0.0237
0.17999	0.111087
0.194871	0.110925
0.201961	0.171718
0.209005	0.171641
0.328842	0.770338
0.342312	0.857148
0.368533	0.909037
0.369258	1.12642
0.37705	1.09155
0.377041	0.969814
0.389094	1.07403
0.389108	1.25664
0.419595	1.49979
0.406131	1.49993
0.427408	1.76057
0.451516	1.9864
0.450816	2.10814
0.475622	2.16874
0.574251	4.04593
0.624632	5.01929
0.60764	5.22818
0.594188	5.37615
0.103	0.0159
0.0586	0.00305
0.0588	0.00329
0.0761	0.00894
0.0528	0.00393
0.0693	0.00619
0.0745	0.00609
0.0551	0.00266
0.0789	0.00705
0.0641	0.00449
0.116	0.0174
0.0922	0.0117
0.0885	0.01075
0.063	0.0048
0.0549	0.00274
0.0877	0.00859
0.0628	0.00364
0.0595	0.00622
0.061	0.00515
1.01092	18.7719
1.03033	19.6491
1.06916	21.2939
1.07644	20.5263
1.09403	20.8553
1.1001	20.307
1.11163	21.2939
1.1092	25.6798
1.11709	24.4737
1.1274	20.4167
1.15227	22.8289
1.17108	20.8553
1.15713	20.307
1.16016	25.0219
1.15956	27.8728
1.18989	30.614
1.2002	26.3377
1.26936	33.7939
1.29666	37.7412
1.31304	38.5088
1.34156	50.3509
1.35915	40.5921
1.38038	41.5789
1.4089	45.8553
1.43498	47.1711
1.44044	46.2939
1.44044	44.7588
1.45137	44.7588
1.48049	53.2018
1.49869	52.9825
1.51203	61.4254

## Sheet: Figure 4c
Length (m)	Amplitude (m)
0.0475	0.00616277
0.0475	0.007229
0.0475	0.00654575
0.0475	0.00745421
0.0475	0.00704411
0.0475	0.0076882
0.0525	0.00551547
0.0525	0.00636258
0.0525	0.00634511
0.0525	0.0074069
0.0525	0.00740578
0.0525	0.0084038
0.0525	0.00897472
0.0525	0.009557
0.0525	0.00898577
0.06	0.0127191
0.06	0.0115691
0.06	0.0111851
0.06	0.00815085
0.06	0.0130374
0.06	0.0125899
0.06	0.014378
0.06	0.0121896
0.06	0.0130517
0.06	0.0126522
0.06	0.012922
0.06	0.00787356
0.06	0.0150495
0.06	0.0152117
0.06	0.0149024
0.06	0.0112736
0.06	0.0154026
2.25	0.4725
0.98	0.196
2.25	0.405
0.93	0.1674
0.97	0.1746
2.25	0.36
0.163	0.0353876
0.163	0.0358516
0.163	0.0403204
0.163	0.040262
0.163	0.0386795
0.158	0.0223108
0.158	0.0206672
0.158	0.0234721
0.158	0.0262359
0.158	0.0249678
0.149	0.0335934
0.149	0.0278867
0.149	0.0348224
0.149	0.0293286
0.179	0.0268392
0.179	0.0266708
0.179	0.0221936
0.179	0.0251497
0.179	0.0345923
0.171	0.0311063
0.171	0.0281422
0.171	0.0310634
0.171	0.0309035
0.171	0.0341525
1.83	0.415721
1.83	0.418991
1.83	0.428865
1.83	0.430511
1.83	0.438739
1.83	0.445322
1.83	0.460133
1.83	0.468362
1.83	0.475646
1.83	0.47659
1.83	0.47659
1.83	0.476591
2.2	0.415033
2.2	0.415115
2.2	0.432662
2.2	0.440543
2.2	0.450805
2.2	0.466485
2.2	0.482608
2.2	0.487363
2.2	0.491645
2.2	0.496899
2.2	0.540155
2.2	0.581345
2.58	0.336688
2.58	0.36883
2.58	0.391213
2.58	0.406072
2.58	0.422308
2.58	0.429248
2.58	0.43048
2.58	0.438589
2.58	0.440682
2.58	0.440782
2.58	0.45774
2.58	0.465136
2.58	0.476823
2.58	0.48565
2.58	0.491225
2.58	0.49513
2.58	0.495334
2.58	0.497825
2.58	0.500987
2.58	0.513708
2.58	0.524734
2.58	0.540381
2.58	0.5422
2.58	0.546651
2.58	0.554977
2.58	0.555068
2.58	0.55611
2.58	0.567354
2.58	0.567417
2.58	0.569138
2.58	0.569881
2.58	0.57005
2.58	0.580328
2.58	0.583762
2.58	0.584278
2.58	0.586226
2.58	0.593945
2.58	0.594915
2.58	0.598756
2.58	0.60431
2.58	0.622921
2.58	0.623092
2.58	0.62921
2.58	0.63863
2.58	0.643115
2.58	0.660602
2.58	0.677082
2.58	0.684584
2.58	0.687157
2.58	0.70013
2.58	0.713613
2.58	0.716159
2.58	0.71637
2.9	0.462432
2.9	0.491171
2.9	0.566937
2.9	0.600901
2.9	0.627027
2.9	0.627027
2.9	0.645315
2.9	0.663604
2.9	0.666216
3.55	0.607523
3.55	0.617133
3.55	0.627
3.55	0.628058
3.55	0.648163
3.55	0.65783
3.55	0.665552
3.55	0.668526
3.55	0.674885
3.55	0.674999
3.55	0.692969
3.55	0.714562
3.55	0.715715
3.55	0.74441
3.55	0.744429
3.55	0.787509
3.55	0.791923
3.55	0.975055
3.55	0.975255
3.75	0.274586
3.75	0.283686
3.75	0.283717
3.75	0.283736
3.75	0.283848
3.75	0.296934
3.75	0.302931
3.75	0.302945
3.75	0.303154
3.75	0.313299
3.75	0.31801
3.75	0.318768
3.75	0.318768
3.75	0.32385
3.75	0.324586
3.75	0.32515
3.75	0.328478
3.75	0.331257
3.75	0.331274
3.75	0.334292
3.75	0.334366
3.75	0.33801
3.75	0.342807
3.75	0.343903
3.75	0.35465
3.75	0.354675
3.75	0.357681
3.75	0.359807
3.75	0.360658
3.75	0.363903
3.75	0.369802
3.75	0.375472
3.75	0.390273
3.75	0.391782
3.75	0.391966
3.75	0.400239
3.75	0.402152
3.75	0.409677
3.75	0.416994
3.75	0.419788
3.75	0.43473
3.75	0.436277
3.75	0.4419
4.74	0.675457
4.74	0.705082
4.74	0.749249
4.74	0.769019
4.74	0.781547
4.74	0.861342
4.74	0.87333
4.74	0.875413
4.74	0.895663
4.74	0.929663
4.74	0.93919
4.74	0.939881
4.74	0.949551
4.74	0.949551
4.74	0.955436
4.74	0.963344
4.74	0.97172
4.74	0.985744
4.74	1.01786
4.74	1.03164
4.74	1.06023
4.74	1.07141
4.74	1.07295
4.74	1.0787
4.74	1.12483
4.74	1.12536
4.74	1.1283
4.74	1.14845
4.74	1.23027
5.6	1.092
5.6	1.21072
5.6	1.34176
19	3.8
19	3.8
19	3.8
19	3.8
19	3.8
19	3.8
19	3.8
3.34	0.7348
3.34	0.7348
3.34	0.7348
3.34	0.7348
3.34	0.7348
3.34	0.7348
3.34	0.7348
3.34	0.7348
3.34	0.7348
3.34	0.7348
3.34	0.7348
3.34	0.7348
3.34	0.7348
3.34	0.7348
3.34	0.7348
3.34	0.7348
3.34	0.7348
3.34	0.7348
3.34	0.7348
3.34	0.7348
3.34	0.7348
3.34	0.7348
3.34	0.7348
3.34	0.7348
3.34	0.7348
3.34	0.7348
3.34	0.7348
3.34	0.7348
3.34	0.7348
3.34	0.7348
3.34	0.7348
3.34	0.7348
3.34	0.7348
3.34	0.7348
3.34	0.7348
3.34	0.7348
3.34	0.7348
3.34	0.7348
3.34	0.7348
3.34	0.7348
3.34	0.7348
3.34	0.7348
3.34	0.7348
3.34	0.7348
3.34	0.7348
3.34	0.7348
3.34	0.7348
3.34	0.7348
3.34	0.7348
3.34	0.7348
1.03	0.15
1.09	0.12
1.03	0.18
1.09	0.16
1.09	0.18
1.03	0.15
1.03	0.15
1.64	0.19
1.64	0.15
1.43	0.17
1.43	0.15
1.43	0.17
0.04	0.0071608
0.04	0.0071608
0.04	0.0071608
0.04	0.0071608
0.04	0.0071608
0.04	0.0071608
0.04	0.0071608
0.04	0.0071608
0.04	0.0071608
0.04	0.0071608
0.04	0.0071608
0.04	0.0071608
0.04	0.0071608
0.04	0.0071608
0.04	0.0071608
0.04	0.0071608
0.04	0.0071608
0.04	0.0071608
0.046	0.0091494
0.046	0.0091494
0.046	0.0091494
0.046	0.0091494
0.046	0.0091494
0.046	0.0091494
0.046	0.0091494
0.046	0.0091494
0.046	0.0091494
0.046	0.0091494
0.046	0.0091494
0.052	0.0099
0.052	0.0099
0.052	0.0099
0.052	0.0099
0.052	0.0099
0.052	0.0099
0.052	0.0099
0.052	0.0099
0.052	0.0099
0.052	0.0099
0.052	0.0099
0.052	0.0099
0.052	0.0099
0.052	0.0099
0.052	0.0099
0.052	0.0099
0.052	0.0099
0.052	0.0099
0.052	0.0099
0.052	0.0099
0.052	0.0099
0.052	0.0099
0.052	0.0099
0.07	0.013923
0.07	0.013923
0.07	0.013923
0.07	0.013923
0.07	0.013923
0.07	0.013923
0.07	0.013923
0.07	0.013923
0.07	0.013923
0.07	0.013923
0.07	0.013923
0.07	0.013923
0.07	0.013923
0.07	0.013923
0.07	0.013923
0.07	0.013923
0.07	0.013923
0.07	0.013923
0.07	0.013923
0.07	0.013923
0.07	0.013923
0.07	0.013923
0.09	0.01713
0.09	0.01713
0.09	0.01713
0.09	0.01713
0.09	0.01713
0.09	0.01713
0.09	0.01713
0.09	0.01713
0.09	0.01713
0.09	0.01713
0.09	0.01713
0.09	0.01713
0.09	0.01713
0.09	0.01713
0.09	0.01713
0.09	0.01713
0.09	0.01713
0.09	0.01713
0.09	0.01713
0.09	0.01713
0.09	0.01713
0.09	0.01713
0.09	0.01713
0.09	0.01713
0.09	0.01713
0.09	0.01713
0.09	0.01713
0.09	0.01713
0.09	0.01713
0.09	0.01713
0.09	0.01713
0.09	0.01713
0.09	0.01713
0.09	0.01713
0.09	0.01713
0.09	0.01713
0.09	0.01713
0.09	0.01713
0.09	0.01713
0.09	0.01713
0.09	0.01713
0.09	0.01713
0.09	0.01713
0.09	0.01713
0.09	0.01713
0.09	0.01713
0.09	0.01713
0.09	0.01713
0.09	0.01713
0.09	0.01713
0.095	0.0188955
0.095	0.0188955
0.095	0.0188955
0.095	0.0188955
0.095	0.0188955
0.095	0.0188955
0.095	0.0188955
0.095	0.0188955
0.095	0.0188955
0.095	0.0188955
0.095	0.0188955
0.095	0.0188955
0.095	0.0188955
0.095	0.0188955
0.095	0.0188955
0.095	0.0188955
0.095	0.0188955
0.095	0.0188955
0.095	0.0188955
0.095	0.0188955
0.095	0.0188955
0.095	0.0188955
0.095	0.0188955
0.095	0.0188955
0.095	0.0188955
0.095	0.0188955
0.095	0.0188955
0.095	0.0188955
0.095	0.0188955
0.095	0.0188955
0.095	0.0188955
0.095	0.0188955
0.135	0.0241677
0.135	0.0241677
0.135	0.0241677
0.135	0.0241677
0.135	0.0241677
0.135	0.0241677
0.135	0.0241677
0.135	0.0241677
0.135	0.0241677
0.135	0.0241677
0.135	0.0241677
0.135	0.0241677
0.135	0.0241677
0.135	0.0241677
0.135	0.0241677
0.135	0.0241677
0.135	0.0241677
0.135	0.0241677
0.135	0.0241677
0.135	0.0241677
0.135	0.0241677
0.152	0.0302328
0.152	0.0302328
0.152	0.0302328
0.152	0.0302328
0.152	0.0302328
0.152	0.0302328
0.152	0.0302328
0.152	0.0302328
0.152	0.0302328
0.152	0.0302328
0.152	0.0302328
0.152	0.0302328
0.152	0.0302328
0.152	0.0302328
0.152	0.0302328
0.152	0.0302328
0.152	0.0302328
0.152	0.0302328
0.152	0.0302328
0.152	0.0302328
0.152	0.0302328
0.152	0.0302328
0.152	0.0302328
0.152	0.0302328
0.152	0.0302328
0.175	0.03332
0.175	0.03332
0.175	0.03332
0.175	0.03332
0.175	0.03332
0.175	0.03332
0.175	0.03332
0.175	0.03332
0.175	0.03332
0.175	0.03332
0.175	0.03332
0.175	0.03332
0.175	0.03332
0.175	0.03332
0.175	0.03332
0.175	0.03332
0.175	0.03332
0.175	0.03332
0.175	0.03332
0.175	0.03332
0.175	0.03332
0.175	0.03332
0.175	0.03332
0.175	0.03332
0.175	0.03332
0.175	0.03332
0.175	0.03332
0.175	0.03332
0.175	0.03332
0.175	0.03332
0.175	0.03332
0.175	0.03332
0.225	0.0447525
0.225	0.0447525
0.225	0.0447525
0.225	0.0447525
0.225	0.0447525
0.225	0.0447525
0.225	0.0447525
0.225	0.0447525
0.225	0.0447525
0.225	0.0447525
0.225	0.0447525
0.225	0.0447525
0.225	0.0447525
0.225	0.0447525
0.225	0.0447525
0.225	0.0447525
0.225	0.0447525
0.225	0.0447525
0.225	0.0447525
0.225	0.0447525
0.225	0.0447525
0.232	0.0415326
0.232	0.0415326
0.232	0.0415326
0.232	0.0415326
0.232	0.0415326
0.232	0.0415326
0.232	0.0415326
0.232	0.0415326
0.232	0.0415326
0.232	0.0415326
0.232	0.0415326
0.232	0.0415326
0.232	0.0415326
0.232	0.0415326
0.232	0.0415326
0.232	0.0415326
0.232	0.0415326
0.232	0.0415326
0.232	0.0415326
0.232	0.0415326
0.232	0.0415326
0.232	0.0415326
0.232	0.0415326
0.232	0.0415326
0.232	0.0415326
0.232	0.0415326
0.232	0.0415326
0.232	0.0415326
0.232	0.0415326
0.232	0.0415326
0.232	0.0415326
0.24	0.04569
0.24	0.04569
0.24	0.04569
0.24	0.04569
0.24	0.04569
0.24	0.04569
0.24	0.04569
0.24	0.04569
0.24	0.04569
0.24	0.04569
0.24	0.04569
0.24	0.04569
0.24	0.04569
0.24	0.04569
0.24	0.04569
0.24	0.04569
0.24	0.04569
0.24	0.04569
0.24	0.04569
0.24	0.04569
0.24	0.04569
0.24	0.04569
0.24	0.04569
0.24	0.04569
0.24	0.04569
0.24	0.04569
0.24	0.04569
0.24	0.04569
0.24	0.04569
0.24	0.04569
0.24	0.04569
0.24	0.04569
0.24	0.04569
0.24	0.04569
0.24	0.04569
0.24	0.04569
0.24	0.04569
0.24	0.04569
0.24	0.04569
0.24	0.04569
0.293	0.0524529
0.293	0.0524529
0.293	0.0524529
0.293	0.0524529
0.293	0.0524529
0.293	0.0524529
0.293	0.0524529
0.293	0.0524529
0.293	0.0524529
0.293	0.0524529
0.293	0.0524529
0.293	0.0524529
0.293	0.0524529
0.293	0.0524529
0.293	0.0524529
0.293	0.0524529
0.293	0.0524529
0.293	0.0524529
0.293	0.0524529
0.293	0.0524529
0.293	0.0524529
0.293	0.0524529
0.293	0.0524529
0.293	0.0524529
0.293	0.0524529
0.293	0.0524529
0.293	0.0524529
0.293	0.0524529
0.293	0.0524529
0.293	0.0524529
0.293	0.0524529
0.293	0.0524529
0.201	0.0371274
0.201	0.0267711
0.201	0.0287374
0.201	0.0200408
0.201	0.0233437
0.201	0.0253095
0.201	0.0267587
0.201	0.0317273
0.201	0.0264389
0.201	0.0339958
0.201	0.0327525
0.201	0.0306807
0.201	0.0416442
0.201	0.0297417
0.201	0.026737
0.201	0.0289209
0.201	0.0284993
0.201	0.0412593
0.201	0.0317187
0.201	0.0300495
0.201	0.031612
0.201	0.0341035
0.201	0.0322308
0.201	0.0301862
0.201	0.0246834
0.201	0.0302819
0.201	0.0344285
0.201	0.046863
0.201	0.0323351
0.201	0.0562831
0.201	0.0332562
0.201	0.0335598
0.201	0.0360409
0.201	0.0403968
0.201	0.0334356
0.201	0.0372715
0.201	0.0298904
0.201	0.0369339
0.201	0.0384618
0.201	0.0361699
0.35	0.098
0.35	0.067
0.35	0.088
0.35	0.092
0.35	0.101
0.35	0.098
0.35	0.095
0.35	0.078
0.4	0.075
0.4	0.091
0.4	0.077
0.4	0.064
0.4	0.059
0.33	0.092
0.33	0.104
0.33	0.107
0.33	0.108
0.34	0.102
0.34	0.106
0.34	0.107
0.3	0.083
0.3	0.104
0.31	0.117
0.31	0.112
0.31	0.112
0.157	0.02983
0.157	0.02983
0.157	0.02983
0.157	0.02983
0.157	0.02983
0.157	0.02983
0.157	0.02983
0.157	0.02983
0.157	0.02983
0.157	0.02983
0.157	0.02983
0.157	0.02983
0.157	0.02983
0.157	0.02983
0.157	0.02983
0.157	0.02983
0.157	0.02983
0.157	0.02983
0.157	0.02983
0.157	0.02983
0.157	0.02983
0.157	0.02983
0.157	0.02983
0.157	0.02983
0.157	0.02983
0.157	0.02983
0.157	0.02983
0.157	0.02983
0.157	0.02983
0.157	0.02983
0.157	0.02983
0.157	0.02983
0.157	0.02983
0.157	0.02983
0.157	0.02983
0.157	0.02983
0.157	0.02983
0.157	0.02983
0.157	0.02983
0.157	0.02983
0.157	0.02983
0.157	0.02983
0.157	0.02983
0.157	0.02983
0.157	0.02983
0.157	0.02983
0.157	0.02983
0.157	0.02983
0.157	0.02983
0.157	0.02983
0.157	0.02983
0.157	0.02983
0.157	0.02983
0.157	0.02983
0.045	0.0107696
0.045	0.0105232
0.045	0.0106027
0.045	0.0103553
0.045	0.0106784
0.045	0.0110013
0.045	0.0140165
0.045	0.0143393
0.064	0.01344
0.064	0.01344
0.064	0.01344
0.064	0.01344
0.064	0.01344
0.064	0.01344
0.064	0.01344
0.064	0.01344
0.064	0.01344
0.107	0.02247
0.107	0.02247
0.107	0.02247
0.107	0.02247
0.107	0.02247
0.107	0.02247
0.107	0.02247
0.107	0.02247
0.107	0.02247
0.107	0.02247
0.107	0.02247
0.107	0.02247
0.107	0.02247
0.164	0.0201907
0.164	0.0243597
0.164	0.0304087
0.164	0.0289373
0.164	0.0286921
0.164	0.0369482
0.164	0.0337602
0.164	0.0309809
0.164	0.0337602
0.164	0.0333515
0.164	0.0339237
0.164	0.0347411
0.164	0.0313896
0.228	0.0411518
0.228	0.0436796
0.228	0.044574
0.228	0.0493856
0.228	0.0511745
0.228	0.0428339
0.228	0.0459299
0.228	0.0399591
0.228	0.037662
0.228	0.0431234
0.228	0.0479291
0.228	0.0470164
0.228	0.0400563
0.228	0.0369327
0.228	0.0302124
0.27	0.0567
0.27	0.0567
0.27	0.0567
0.27	0.0567
0.27	0.0567
0.27	0.0567
0.27	0.0567
0.27	0.0567
0.27	0.0567
0.27	0.0567
0.27	0.0567
0.27	0.0567
0.27	0.0567
0.467	0.11208
0.467	0.11208
0.467	0.11208
0.467	0.11208
0.467	0.11208
0.467	0.11208
0.467	0.11208
0.467	0.11208
0.467	0.11208
0.467	0.11208
0.467	0.11208
0.467	0.11208
0.467	0.11208
0.467	0.11208
0.467	0.11208
0.467	0.11208
0.467	0.11208
0.467	0.11208
0.467	0.11208

## Sheet: Figure 4d
Length times frequency (m/s)	Swimming speed (m/s)
0.292076	0.295727
0.418576	0.305983
0.424009	0.2
0.440678	0.31453
0.481923	0.218803
0.477362	0.28547
0.515382	0.225641
0.566306	0.357265
0.632489	0.25641
0.659141	0.379487
0.730573	0.217094
0.943991	0.223932
0.212022	0.0704332
0.347101	0.11112
0.216065	0.118687
0.401645	0.140456
0.25726	0.146923
0.533164	0.344764
0.180207	0.0384174
0.212291	0.0441333
0.243203	0.0526548
0.26965	0.102319
0.299293	0.116385
0.321477	0.123837
0.471364	0.225403
0.665104	0.394745
0.708449	0.507157
0.212915	0.0850134
0.289274	0.0880237
0.272293	0.0976873
0.249601	0.101121
0.204281	0.0988815
0.218321	0.103661
0.299036	0.107277
0.267861	0.11738
0.238026	0.119182
0.334352	0.122347
0.322826	0.143513
0.305708	0.174135
0.549383	0.297402
0.816865	0.465501
0.862942	0.519321
0.992708	0.539722
0.935335	0.545012
0.370131	0.251992
0.439179	0.450369
0.567451	0.296142
0.618114	0.398116
0.815671	0.421768
0.906583	0.29928
0.916518	0.324177
1.00878	0.256233
1.02097	0.480331
1.05693	0.302939
1.08962	0.299762
1.31629	0.539157
0.600395	0.215151
0.633111	0.172263
0.660376	0.469418
0.680741	0.306015
0.659337	0.251083
0.727191	0.202337
0.727273	0.202337
0.722762	0.24287
0.746463	0.282349
0.783913	0.252554
0.833277	0.500899
0.751006	0.183272
0.826525	0.251417
0.904361	0.459267
0.975162	0.418917
0.895433	0.24912
0.841466	0.484177
0.846261	0.307581
1.05835	0.608839
1.5075	0.765
1.0976	0.5684
2.1375	1.0575
1.1625	0.7812
1.0961	0.776
1.755	1.305
0.314326	0.19874
0.305679	0.268465
0.296167	0.338189
0.335944	0.407913
0.405987	0.48022
0.327591	0.219779
0.431784	0.279398
0.473122	0.350009
0.474333	0.408241
0.471981	0.475471
0.276922	0.220051
0.293642	0.280701
0.352884	0.351343
0.401779	0.410069
0.316566	0.156954
0.303885	0.219511
0.356655	0.283487
0.446993	0.345798
0.466758	0.407024
0.354353	0.220823
0.381507	0.280327
0.427706	0.351544
0.433622	0.410389
0.490714	0.480311
6.88132	4.84275
4.85589	3.76678
5.01594	3.69398
2.67046	1.66639
5.31767	3.8722
4.09168	3.46995
5.3175	3.79287
4.07375	2.61716
4.76658	4.01813
4.2336	3.43703
5.00645	3.28428
4.99792	4.21629
7.30356	6.75282
7.06917	5.75959
8.27009	7.06966
9.91751	6.80596
6.78117	6.29212
6.92564	6.06143
6.6	5.96633
5.83977	6.02263
6.30923	6.13342
6.63766	6.72937
5.91815	6.67397
6.45471	6.05387
4.23441	2.6144
7.76165	5.99633
4.18934	2.5602
5.57496	5.72136
3.88624	3.48237
5.21773	4.01262
7.50185	5.93548
4.93628	2.68229
4.10274	2.27291
5.18526	3.84639
7.57762	5.67858
5.59662	2.56197
6.04045	4.92074
6.07292	4.11954
4.87133	4.87772
1.82945	1.16641
5.46671	3.87707
5.09866	2.68235
2.55474	1.86263
5.33681	3.4082
3.76716	3.43673
3.64808	3.42146
6.41933	5.6676
2.25164	1.68081
4.11357	2.30303
4.12439	2.42221
2.84702	1.99912
2.37071	2.14956
2.9228	3.04232
4.49245	6.34926
2.8362	1.87821
6.00797	4.90557
4.48162	5.4987
3.53983	3.26982
5.51001	4.5574
5.84559	5.93353
4.2576	2.30335
2.68464	2.02909
4.39664	2.69652
3.36663	2.54393
5.69404	3.43882
5.70487	4.36111
7.15544	5.285
6.08403	5.84283
3.28003	1.36715
4.36255	2.48488
3.19343	2.81592
5.54249	5.61551
5.60744	4.08877
7.06884	5.76869
3.1393	2.69486
2.82537	2.04444
6.37603	6.19103
5.60508	3.85887
6.04514	3.77727
4.12126	2.45666
3.13629	1.94032
2.37785	1.91837
2.6067	1.30134
4.36387	2.51882
5.36316	2.89116
5.34882	3.05585
5.37947	3.46726
3.13687	1.63151
3.87969	1.90059
3.21092	2.49615
2.80301	1.71329
2.16649	1.383
4.86318	3.15768
2.36384	1.3626
5.01622	2.52007
5.13728	2.68494
9.67705	7.0212
5.97807	5.51498
5.96278	5.53685
5.95952	4.17728
5.92551	4.85703
5.23804	2.5121
5.22413	5.14378
5.7265	5.47125
7.89042	4.39292
5.19215	5.58225
5.67717	5.47157
4.40629	1.61452
8.71962	6.4527
6.30622	5.00983
5.14847	5.407
5.53726	4.8796
3.18116	1.94597
6.41689	4.39593
6.71418	5.18463
8.39523	4.83055
8.17405	4.54598
10.9488	6.82114
7.05706	4.21889
10.1008	6.99838
7.48207	5.97256
7.47962	4.37176
6.684	4.87755
2.82021	1.81497
9.62866	6.73612
4.91915	4.02576
8.11417	5.53275
8.16758	5.92754
7.54676	4.83228
8.10409	6.80486
8.11516	6.65135
12.0371	7.82785
8.66896	7.28615
7.47276	3.88918
9.32557	5.706
3.10359	1.74841
6.28797	5.27305
8.14796	5.31338
5.67803	5.14263
8.83432	7.79405
10.9805	8.34682
7.11992	6.90962
6.38503	4.6709
7.27845	5.69353
7.04205	4.75382
7.36017	4.4498
6.98353	5.94227
7.46023	5.99755
7.97608	4.94729
8.35416	6.27394
8.87311	6.66087
7.3762	6.35685
7.67899	6.16338
8.79221	6.6056
8.33164	4.8091
5.0884	1.96233
8.33449	7.02017
8.87295	7.18601
9.42526	5.5277
7.89702	5.72117
7.04224	5.61061
7.99434	5.80408
7.36123	3.84175
7.02311	5.91464
7.06251	5.44478
8.51489	6.16338
8.87273	7.3242
7.14423	6.02519
5.32	3
5.32	4
4.75	3
5.13	3
5.32	2.5
5.32	3.2
4.37	2.7
0.869083	0.352083
0.936766	0.271356
1.03559	0.292343
1.00385	0.331814
1.1374	0.352009
1.13736	0.361001
1.13727	0.382584
1.10352	0.403164
1.06879	0.403057
1.03407	0.40295
1.06967	0.443527
0.970562	0.491784
1.00196	0.532348
1.0334	0.562121
1.00162	0.612383
1.20138	0.401666
1.23382	0.443133
1.13681	0.492295
1.10188	0.541648
1.07011	0.590111
1.07006	0.602701
1.06895	0.615288
1.20289	0.542858
1.23858	0.562752
1.16808	0.562535
1.13647	0.57233
1.16694	0.583215
1.2025	0.634583
1.13605	0.672149
1.16965	0.691137
1.20315	0.730808
1.09986	0.770958
1.13559	0.781859
1.3015	0.614204
1.26519	0.740891
1.33034	0.760875
1.33131	0.781562
1.36868	0.65308
1.56666	0.613221
1.43505	0.6326
1.4359	0.681164
1.46844	0.700149
1.56688	0.812862
1.49963	0.791072
1.4678	0.853025
1.4005	0.842026
1.4338	0.930258
1.36637	0.951634
1.66966	1.14141
1.83234	0.741735
0.7931	0.75
1.1881	1
1.1742	1.1
1.09	1.1
1.308	1.28
1.1742	1.38
1.2978	1.42
0.902	0.6
1.1644	0.7
1.144	1.04
1.3156	1.18
1.6302	1.26
2.42777	2.17705
1.99903	2.56354
2.30105	1.92457
2.83469	2.33509
2.68689	2.4338
2.66191	2.28248
2.77325	1.84852
2.49102	1.99018
3.18566	2.06836
3.33959	2.15051
2.52431	2.07521
3.39795	2.15426
2.16918	2.11029
3.29593	3.12406
2.8128	2.4738
2.15849	1.72631
3.25323	2.34866
4.04052	2.63105
2.60259	1.88015
3.74033	2.09609
3.83428	2.60814
2.89404	2.69014
3.1227	3.47146
3.80964	1.8563
2.32381	3.43262
2.86179	2.07178
3.78696	2.16939
4.20941	2.19417
3.64966	2.26974
3.03208	2.3857
2.92552	2.94097
2.92691	2.35323
2.86102	3.49117
4.35423	3.43262
3.62632	2.66026
2.64471	1.73276
2.1883	1.96267
2.15938	1.61212
3.73844	1.69099
2.50289	1.41004
4.27197	2.19647
3.19309	1.75253
2.05923	1.82321
3.4272	1.72631
2.39162	1.89374
3.09988	2.24471
2.4758	2.56354
4.1155	1.69912
3.19602	1.7503
3.12426	1.88828
3.08899	1.92171
3.45027	2.00271
4.12952	2.07866
1.98733	2.20434
3.19129	2.2406
3.14056	2.3857
3.41495	2.46367
2.76422	2.59684
2.40346	3.15669
4.19349	1.68898
2.65755	1.88285
4.22298	2.0448
2.58112	2.18477
2.17597	1.87746
3.04806	1.83828
4.82765	1.86153
3.37569	1.97784
3.21629	2.11387
2.49262	2.80348
3.00289	2.76466
5.06317	2.94097
3.34479	3.26725
2.87304	1.639
4.16113	1.77525
2.67268	1.87478
4.71062	2.31285
3.88974	2.58564
2.9217	2.66618
2.81444	2.79694
3.30683	1.96267
5.84506	3.6138
3.27656	3.10799
4.52308	1.8668
3.95842	1.90481
2.71665	1.7964
3.57307	1.98091
4.94845	2.16939
6.17056	2.52578
3.94404	4.94097
5.28805	2.95544
3.49594	2.09258
5.09407	2.39516
5.76659	2.57454
3.58745	1.91603
5.22324	2.82996
5.25127	2.67811
3.72307	1.80361
5.32286	2.48915
5.12124	2.31285
4.13864	1.85369
5.55964	2.75829
4.22369	1.98091
4.90734	2.13568
5.74836	2.87751
4.33874	1.81334
5.18033	2.74564
4.15089	1.84338
4.10391	2.58008
3.91487	1.939
3.7589	1.89925
5.27398	2.4995
4.38867	2.00587
3.52374	2.02836
5.53111	2.63684
5.71632	2.69014
4.51196	2.10316
4.27103	2.26133
5.16243	2.29973
4.09469	1.70735
5.86371	2.59684
4.10184	2.4289
5.60336	2.91951
4.29864	1.88285
0.139408	0.0194553
0.154206	0.0330739
0.166667	0.040856
0.17757	0.0466926
0.186137	0.0642023
0.202492	0.0700389
0.218069	0.107004
0.239097	0.114786
0.256231	0.145914
0.271028	0.134241
0.285047	0.169261
0.308411	0.20428
0.383956	0.2393
0.42757	0.287938
0.454829	0.282101
0.472741	0.342412
0.623053	0.441634
0.942368	0.723735
0.0598982	0.030247
0.0972085	0.0507639
0.111973	0.040046
0.153175	0.0810017
0.164959	0.0864055
0.166944	0.0767329
0.225862	0.105902
0.231641	0.16613
0.399602	0.225661
0.428995	0.274116
0.430038	0.242936
0.112039	0.0942251
0.221469	0.144073
0.227687	0.101431
0.284123	0.176702
0.293872	0.134071
0.345022	0.19738
0.372395	0.19235
0.398835	0.243632
0.412941	0.265863
0.450003	0.286462
0.451787	0.26599
0.459753	0.242125
0.461461	0.308684
0.484418	0.305347
0.502082	0.296872
0.511788	0.30373
0.515226	0.409544
0.575203	0.474588
0.651981	0.50897
0.692607	0.492038
0.768464	0.56908
0.861015	0.738327
1.01278	0.834389
0.106577	0.0861236
0.244808	0.127116
0.315337	0.196001
0.334951	0.158386
0.366457	0.192825
0.378455	0.20789
0.388979	0.2079
0.408472	0.2348
0.45954	0.25958
0.465507	0.284317
0.477626	0.234867
0.660694	0.416762
0.668286	0.376985
0.680186	0.444738
0.74626	0.483511
0.780789	0.509351
0.801854	0.499693
0.842429	0.508335
0.884371	0.58902
0.903888	0.603017
0.966947	0.647163
1.07216	0.660168
0.155486	0.171828
0.214648	0.119287
0.257216	0.119159
0.26183	0.141104
0.281499	0.102194
0.313539	0.149395
0.446089	0.267239
0.508445	0.277186
0.529868	0.334554
0.575307	0.265161
0.66377	0.383138
0.680365	0.330724
0.682038	0.393218
0.755059	0.413269
0.756662	0.447047
0.758141	0.430151
0.779638	0.517923
0.781011	0.457109
0.781089	0.489203
0.796316	0.499292
0.836015	0.570118
0.901448	0.595259
0.908959	0.558075
0.963955	0.667706
1.00336	0.618602
1.03861	0.73336
1.03992	0.647208
1.05971	0.657284
1.08428	0.760249
1.10711	0.772005
1.11315	0.751717
1.11942	0.8294
1.1282	0.689172
1.1332	0.869898
1.13602	0.778675
1.1405	0.748256
1.16493	0.788723
1.17263	0.832618
1.18309	0.754885
1.19232	0.800465
1.20905	0.805482
1.21499	0.746343
1.22758	0.92029
1.23047	0.86116
1.25336	0.894875
1.26996	0.845839
1.282	0.793439
1.31438	0.980839
1.44992	1.0784
1.54557	1.02575
0.193179	0.116017
0.275038	0.114785
0.324804	0.209521
0.393957	0.145811
0.41281	0.209355
0.41292	0.225519
0.437488	0.22655
0.46419	0.240509
0.464498	0.285768
0.480974	0.300823
0.484877	0.272798
0.513552	0.275977
0.519604	0.263034
0.538119	0.277008
0.562554	0.258642
0.562885	0.307134
0.593893	0.352336
0.596094	0.374961
0.59982	0.321073
0.618482	0.3566
0.620448	0.344742
0.626735	0.366282
0.634811	0.350103
0.636601	0.312383
0.641098	0.371643
0.644611	0.286505
0.650839	0.299425
0.725209	0.40058
0.774329	0.400487
0.819539	0.427342
0.905859	0.479982
1.14613	0.598066
0.31891	0.142038
0.321153	0.0929079
0.347861	0.14977
0.514181	0.259073
0.561578	0.274584
0.577995	0.358998
0.74731	0.515443
1.09328	0.759531
1.11807	0.906783
1.2301	0.790371
1.35189	0.915586
1.42735	1.16086
1.45888	1.16268
1.59296	1.17978
1.61872	1.11483
1.82948	1.53438
1.86725	1.32594
2.25437	1.79384
2.30865	1.68161
2.58066	2.20895
2.67384	2.03368
0.522989	0.339764
0.578387	0.349324
0.615278	0.409464
0.638637	0.441674
0.697679	0.471657
0.704757	0.501751
0.707797	0.490991
0.73967	0.459739
0.750455	0.513482
0.767276	0.543555
0.776228	0.502674
0.866228	0.621843
0.867706	0.530438
0.868893	0.591729
0.921627	0.631403
0.938427	0.660401
0.951564	0.500152
0.952418	0.711986
1.00952	0.64197
1.04623	0.692432
1.0556	0.673056
1.07566	0.870871
1.12702	0.671829
1.23116	0.85011
1.50016	0.820506
0.320831	0.16664
0.373969	0.0814084
0.374029	0.101851
0.526641	0.220954
0.602214	0.36739
0.647962	0.458203
0.750646	0.410403
0.752714	0.441066
0.772528	0.454675
0.818256	0.538674
0.869689	0.545439
0.911294	0.572656
0.917079	0.522678
0.917317	0.603314
0.951265	0.715718
0.998662	0.695229
1.04602	0.661111
1.0937	0.738294
1.16328	0.862021
1.16517	0.831354
1.17689	0.782507
1.22421	0.735896
1.26392	0.793779
1.26429	0.917573
1.30173	0.872108
1.31782	0.964086
1.83236	1.10442
2.14347	1.32899
2.39794	1.78984
2.49883	1.80451
2.56198	1.76356
3.1189	2.19119
0.378873	0.127874
0.494032	0.170507
0.509322	0.232446
0.514564	0.262349
0.556923	0.226
0.596788	0.333848
0.624314	0.264398
0.643816	0.291086
0.682905	0.349801
0.692783	0.371156
0.771838	0.544128
0.849511	0.629515
0.853809	0.599605
0.859624	0.665823
0.87911	0.691442
0.891617	0.577144
1.05578	0.701984
1.06552	0.714793
1.08059	0.762847
1.19027	0.760624
1.2148	0.803329
0.493427	0.235942
0.619106	0.287095
0.773074	0.19723
0.820352	0.452011
0.896391	0.512876
0.929377	0.350315
0.941649	0.489442
0.97613	0.663872
1.11888	0.820853
1.65278	1.0647
2.0631	1.52777
2.15854	1.43389
2.41216	1.78698
2.41245	1.25015
2.42893	1.42259
2.53086	1.61085
2.7327	1.70916
2.73745	1.68173
2.78241	1.69161
2.80637	1.53099
2.83477	1.88174
2.95321	1.735
2.96581	1.8369
3.03265	1.9193
3.04313	1.75474
3.04559	1.98398
3.22384	2.20175
3.51857	1.98674
3.80946	2.20274
3.88124	2.23617
3.91811	2.14219
0.488718	0.213134
0.613547	0.249386
0.727925	0.394636
0.7931	0.426384
0.842466	0.585299
0.858315	0.469486
0.880132	0.505803
0.99433	0.601098
1.01625	0.664663
1.09254	0.773607
1.09724	0.573785
1.10308	0.689585
1.13039	0.746335
1.15224	0.789464
1.1955	0.759918
1.26121	0.939259
1.30429	0.857488
1.31533	0.911976
1.39664	0.909655
1.42933	0.952777
1.57075	1.07984
1.57086	1.10936
1.60303	1.00943
1.65744	1.0639
1.66196	0.814119
1.66844	1.10703
1.67403	1.15471
1.68006	1.32274
1.72239	1.03206
1.76742	1.49298
1.77121	1.04112
2.05394	1.26346
2.08717	1.45645
2.13137	1.68803
2.15794	1.53815
2.55412	1.64916
2.58749	1.88075
2.94488	1.76018
2.97351	2.1825
3.09831	2.20967
0.674367	0.184697
0.8015	0.346845
0.847804	0.278669
0.903963	0.296336
0.926871	0.276876
0.980974	0.417423
1.05922	0.464392
1.0774	0.390308
1.44571	0.646563
1.45922	0.513954
1.4945	1.10504
1.6651	1.03126
1.74635	0.898782
1.83762	1.17984
1.94723	1.03962
1.99135	1.10213
2.50155	1.3138
2.77089	1.41187
2.88327	1.78074
3.06392	1.7811
3.28575	2.01951
3.42463	2.15438
3.51701	2.03168
3.5984	1.8914
3.63967	2.1236
3.65889	1.9871
3.6771	1.91106
3.989	2.16526
4.09387	2.30785
4.14165	2.48935
4.40822	2.7532
4.52089	2.76708
0.994257	0.991063
1.00946	0.900308
1.04313	0.847196
1.03956	1.18739
1.12631	0.861709
1.1414	0.786072
1.13243	1.07351
1.13284	1.14143
1.20154	1.14854
1.23558	1.09533
1.27107	1.05007
1.30902	1.02695
1.35862	1.16265
1.54509	1.11594
1.70331	1.35681
1.79778	1.6056
1.93555	1.68038
2.0091	1.64964
2.12964	1.15001
2.199	1.29302
2.25787	1.28506
2.2606	1.90493
2.27204	2.27526
2.59261	1.46421
3.03467	1.49918
3.02238	2.05102
3.03292	2.22492
3.62841	3.64945
0.388722	0.172115
0.535205	0.191385
0.480754	0.194575
0.396976	0.200963
0.426105	0.244774
0.484677	0.257611
0.572634	0.253361
0.668929	0.257661
0.396569	0.298185
0.463569	0.298203
0.543115	0.302498
0.626812	0.315342
0.538704	0.355916
0.609901	0.353799
0.689451	0.357026
0.622177	0.422178
0.739478	0.410458
0.806443	0.419023
0.705879	0.433953
0.881649	0.459642
0.823014	0.461763
0.74762	0.466016
0.65549	0.467059
0.701419	0.499123
0.931716	0.503459
0.722235	0.527975
0.898086	0.534433
0.944014	0.566497
0.780664	0.574999
0.826593	0.607063
0.889397	0.609217
0.977291	0.619924
1.10702	0.640259
1.01488	0.644507
0.943589	0.667992
0.884919	0.67866
0.914093	0.711788
1.01029	0.74066
0.972316	0.807957
1.07272	0.831489
1.21951	1.05
0.784752	0.63
0.93583	0.735
1.14754	0.945
1.8617	1.225
1.341	1.085
1.28676	1.015
0.679612	0.805
2.24719	2.2
1.8018	1.32
1.94175	1.36
2.66667	2.48
1.86046	1.76
1.60194	1.32
1.68367	1.32
1.47321	1.287
1.77419	1.65
5.07463	3.808
4.72222	3.468
4.14634	3.128
1.94805	1.59
1.67598	1.35
3.73494	2.666
1.71271	1.519
1.54229	1.581
0.316286	0.115395
0.476243	0.117018
0.33807	0.144664
0.521473	0.131644
0.438051	0.149962
0.493715	0.165916
0.47894	0.167915
0.4042	0.180576
0.340766	0.195229
0.396403	0.195548
0.422477	0.19288
0.444216	0.196201
0.472902	0.195196
0.49028	0.190201
0.51462	0.189862
0.591123	0.191506
0.625901	0.194491
0.491187	0.212157
0.479899	0.219479
0.502504	0.221136
0.447768	0.238782
0.470377	0.242768
0.582484	0.222779
0.632038	0.224097
0.599031	0.239741
0.570343	0.239416
0.540793	0.243415
0.527799	0.270032
0.491294	0.273701
0.497423	0.298649
0.53828	0.297973
0.563492	0.298965
0.584356	0.299292
0.610435	0.298953
0.575631	0.281331
0.594736	0.269682
0.639082	0.275992
0.739914	0.270643
0.681719	0.298935
0.534852	0.326584
0.568754	0.32591
0.598311	0.325902
0.622652	0.325896
0.631328	0.316246
0.65569	0.328216
0.725237	0.328864
0.618323	0.33621
0.627033	0.345855
0.653125	0.352834
0.599266	0.375137
0.730543	0.380759
0.824477	0.408014
0.734932	0.405375
0.697602	0.434327
0.350855	0.147166
0.419173	0.183495
0.477373	0.236346
0.545694	0.297448
0.681487	0.38003
0.75319	0.469218
0.872144	0.598087
0.926942	0.688927
0.421613	0.185666
0.533001	0.228208
0.545024	0.295843
0.666015	0.372185
0.769065	0.476305
0.862617	0.691241
0.885298	0.595747
1.00877	0.789001
1.09507	0.908586
0.447119	0.145786
0.467235	0.185735
0.557504	0.237682
0.557625	0.299283
0.752142	0.378471
0.822465	0.47671
0.964964	0.596179
1.0473	0.688203
1.20377	0.779886
1.16996	0.912487
1.28847	1.05979
1.61334	1.1969
1.58965	1.37873
0.583521	0.184805
0.666442	0.237166
0.721723	0.292608
0.795431	0.38193
0.964345	0.477413
1.10562	0.594456
0.955131	0.686858
1.37895	0.908624
1.71371	1.05031
1.73213	1.21971
1.91333	1.39836
2.17131	1.60164
2.27266	1.85113
0.50419	0.178283
0.517101	0.227601
0.581293	0.298447
0.769318	0.375325
0.70976	0.48022
0.906401	0.594088
1.01332	0.67722
1.43197	0.787764
1.55602	0.895544
1.58195	1.0466
1.92985	1.21604
1.89009	1.39775
0.782962	1.60097
2.67235	1.83781
3.01022	2.11186
0.58178	0.307478
0.67798	0.390553
0.743926	0.498296
0.931129	0.605928
0.991977	0.695195
1.30548	0.799632
1.32599	0.919736
1.43246	1.07056
1.8926	1.22415
1.64548	1.4061
1.92388	1.61837
2.30844	1.85211
2.49607	2.1353
0.640699	0.12165
0.605582	0.411955
0.700141	0.318438
0.696756	0.351845
0.791446	0.311304
0.805993	0.584213
0.832918	0.253619
0.835276	0.27204
0.873634	0.357169
0.879488	0.387098
0.855238	0.397522
0.969868	0.47325
1.05883	0.454605
1.11165	0.311669
1.13745	0.457867
1.14033	0.649051
1.2281	0.652276
1.29755	0.691262
1.41469	0.8476
1.876	2.2
1.72521	1.7
1.55704	2.1
1.69316	2.3
1.71728	2.1
1.78805	2.3
1.50012	2
1.58971	1.8

## Sheet: Figure 6a
Length (m)	Frequency (Hz)	Temperature (ºC)
0.045	7.79677	18.25
0.045	9.31496	18.25
0.045	10.6083	18.25
0.045	12.1265	18.25
0.045	15.1441	18.25
0.045	16.7376	18.25
0.045	19.381	18.25
0.045	20.5987	18.25
0.064	6.58771	18.25
0.064	8.32813	18.25
0.064	8.51599	18.25
0.064	10.4065	18.25
0.064	12.0166	18.25
0.064	13.4784	18.25
0.064	13.8328	18.25
0.064	15.762	18.25
0.064	17.1104	18.25
0.107	4.17869	18.25
0.107	4.36668	18.25
0.107	5.21032	18.25
0.107	5.21144	18.25
0.107	7.02937	18.25
0.107	7.68659	18.25
0.107	9.01835	18.25
0.107	9.78782	18.25
0.107	11.2502	18.25
0.107	10.9342	18.25
0.107	12.0418	18.25
0.107	15.078	18.25
0.107	14.8566	18.25
0.164	3.55805	18.25
0.164	4.06367	18.25
0.164	4.40075	18.25
0.164	4.85019	18.25
0.164	5.88015	18.25
0.164	6.74157	18.25
0.164	5.82397	18.25
0.164	8.40824	18.25
0.164	10.4494	18.25
0.164	10.5618	18.25
0.164	11.6667	18.25
0.164	13.2397	18.25
0.164	13.8577	18.25
0.228	2.21136	18.25
0.228	2.26799	18.25
0.228	2.54953	18.25
0.228	3.3742	18.25
0.228	3.11298	18.25
0.228	3.97544	18.25
0.228	4.44436	18.25
0.228	6.28058	18.25
0.228	6.82463	18.25
0.228	6.93836	18.25
0.228	8.46425	18.25
0.228	8.28987	18.25
0.228	3.43404	18.25
0.228	11.7208	18.25
0.228	13.2027	18.25
0.27	2.15474	18.25
0.27	2.51104	18.25
0.27	2.75528	18.25
0.27	3.44862	18.25
0.27	3.67399	18.25
0.27	4.83512	18.25
0.27	4.91106	18.25
0.27	5.30539	18.25
0.27	7.00964	18.25
0.27	6.09438	18.25
0.27	7.1255	18.25
0.27	8.54978	18.25
0.27	9.24472	18.25
0.31	1.4	7
9.5	0.2	10
1.6	0.6	28
0.3	1.75	7
2.99	0.77	20
1	1.5	10
0.65	1.8	18
2.98	0.15	2
0.52	1.48	14
1.7	0.73	25
2.5	0.4	27
1.15	0.46	16
0.52	2.23	15
0.57	1.17	26
1	1.03	19
0.7	2.4	10
3.57	0.51	26
6	0.21	25
1.3	0.89	25
0.568	1.75045	22
0.568	1.77721	22
0.568	1.8365	22
0.568	1.8302	22
0.568	1.98294	22
0.568	2.00952	22
0.568	1.99372	22
0.568	1.99443	22
0.568	2.11539	22
0.568	2.17531	22
0.568	2.23781	22
0.568	2.30462	22
0.568	2.39193	22
0.568	2.72023	22
0.568	2.99879	22
0.568	3.16511	22
0.568	3.40766	22
0.568	3.53715	22
0.568	3.74937	22
0.568	3.87148	22
0.568	3.97512	22
0.568	3.97994	22
0.568	4.00007	22
0.568	4.56446	22
0.568	5.34273	22
0.568	5.32109	22
0.568	5.33965	22
0.568	6.38805	22
0.97	0.460177	10
0.95	0.424779	10
0.95	1.62832	10
0.87	1.68142	10
0.87	2.24779	10
0.84	2.47788	10
0.84	3.41593	10
0.84	3.76991	10
0.81	4.23009	10
0.81	4.53097	10
0.81	5.69912	10
0.92	0.846474	10
0.93	0.827988	20
0.93	1.80303	20
0.97	3.01702	10
0.91	4.17145	10
0.87	4.04646	10
0.87	4.16799	10
0.83	4.59306	10
0.93	1.38053	10
0.98	2.0177	20
0.98	2.69027	20
0.98	2.84956	20
0.98	2.90266	20
0.96	4.0885	20
0.9	5.76991	20
2.25	0.67	24.5
0.98	1.12	24.5
2.25	0.95	24.5
0.93	1.25	24.5
0.97	1.13	24.5
2.25	0.78	24.5
1.25	0.296105	18
1.25	0.351344	18
1.25	0.453961	18
1.25	0.494491	18
1.14	0.715501	18
1.14	0.795249	18
1.14	0.803963	18
1.14	0.884898	18
1.14	0.895592	18
1.14	0.927129	18
1.14	0.955805	18
1.14	1.15464	18
0.82	0.732189	18
0.82	0.772086	18
0.82	0.805336	18
0.82	0.830172	18
0.82	0.804069	18
0.82	0.886818	18
0.82	0.886918	18
0.82	0.881417	18
0.82	0.91032	18
0.82	0.955992	18
0.82	1.01619	18
0.82	0.915861	18
0.82	1.00796	18
0.82	1.10288	18
0.82	1.18922	18
0.82	1.09199	18
0.82	1.02618	18
0.82	1.03203	18
0.82	1.29067	18
1.83	3.76029	17
1.83	2.65349	17
1.83	2.74095	17
1.83	1.45927	17
1.83	2.90583	17
1.83	2.23589	17
1.83	2.90574	17
1.83	2.22609	17
1.83	2.60469	17
1.83	2.31345	17
1.83	2.73576	17
1.83	2.7311	17
2.2	3.3198	17
2.2	3.21326	17
2.2	3.75913	17
2.2	4.50796	17
2.2	3.08235	17
2.2	3.14802	17
2.2	3	17
2.2	2.65444	17
2.2	2.86783	17
2.2	3.01712	17
2.2	2.69007	17
2.2	2.93396	17
2.58	1.64125	21
2.58	3.00839	21
2.58	1.62378	21
2.58	2.16084	21
2.58	1.50629	21
2.58	2.02238	21
2.58	2.90769	21
2.58	1.91329	21
2.58	1.59021	21
2.58	2.00979	21
2.58	2.93706	21
2.58	2.16923	21
2.58	2.34126	21
2.58	2.35385	21
2.58	1.88811	21
2.58	0.709091	21
2.58	2.11888	21
2.58	1.97622	21
2.58	0.99021	21
2.58	2.06853	21
2.58	1.46014	21
2.58	1.41399	21
2.58	2.48811	21
2.58	0.872727	21
2.58	1.59441	21
2.58	1.5986	21
2.58	1.1035	21
2.58	0.918881	21
2.58	1.13287	21
2.58	1.74126	21
2.58	1.0993	21
2.58	2.32867	21
2.58	1.73706	21
2.58	1.37203	21
2.58	2.13566	21
2.58	2.26573	21
2.58	1.65023	21
2.58	1.04056	21
2.58	1.70412	21
2.58	1.3049	21
2.58	2.20699	21
2.58	2.21119	21
2.58	2.77343	21
2.58	2.35815	21
2.58	1.27133	21
2.58	1.69091	21
2.58	1.23776	21
2.58	2.14825	21
2.58	2.17343	21
2.58	2.73986	21
2.58	1.21678	21
2.58	1.0951	21
2.58	2.47133	21
2.9	2.88728	21
2.9	2.88764	21
2.9	3.5644	21
2.9	3.7431	21
2.9	3.24503	21
2.9	3.40739	21
2.9	3.76764	21
2.9	3.40673	21
2.9	3.40801	21
3.55	1.5789	21
3.55	1.70286	21
3.55	1.16092	21
3.55	0.883462	21
3.55	0.669816	21
3.55	0.734282	21
3.55	1.22926	21
3.55	1.51075	21
3.55	1.50671	21
3.55	1.51534	21
3.55	0.883626	21
3.55	1.09287	21
3.55	0.904484	21
3.55	0.78958	21
3.55	0.61028	21
3.55	1.36991	21
3.55	0.665871	21
3.55	1.41302	21
3.55	1.44712	21
3.75	2.58055	21
3.75	1.59415	21
3.75	1.59008	21
3.75	1.5892	21
3.75	1.58014	21
3.75	1.39681	21
3.75	1.3931	21
3.75	1.52707	21
3.75	2.10411	21
3.75	1.38457	21
3.75	1.51391	21
3.75	1.17501	21
3.75	2.32523	21
3.75	1.68166	21
3.75	1.37293	21
3.75	1.4766	21
3.75	0.848309	21
3.75	1.71117	21
3.75	1.79045	21
3.75	2.23873	21
3.75	2.17975	21
3.75	2.91967	21
3.75	1.88188	21
3.75	2.69355	21
3.75	1.99522	21
3.75	1.99456	21
3.75	1.7824	21
3.75	0.752055	21
3.75	2.56764	21
3.75	1.31177	21
3.75	2.16378	21
3.75	2.17802	21
3.75	2.01247	21
3.75	2.16109	21
3.75	2.16404	21
3.75	3.20989	21
3.75	2.31172	21
3.75	1.99274	21
3.75	2.48682	21
3.75	0.827623	21
3.75	1.67679	21
3.75	2.17279	21
3.75	1.51414	21
4.74	1.86378	14
4.74	2.31655	14
4.74	1.50209	14
4.74	1.34705	14
4.74	1.53554	14
4.74	1.48566	14
4.74	1.55278	14
4.74	1.47332	14
4.74	1.57389	14
4.74	1.68272	14
4.74	1.76248	14
4.74	1.87197	14
4.74	1.55616	14
4.74	1.62004	14
4.74	1.8549	14
4.74	1.75773	14
4.74	1.0735	14
4.74	1.75833	14
4.74	1.87193	14
4.74	1.98845	14
4.74	1.66604	14
4.74	1.4857	14
4.74	1.68657	14
4.74	1.553	14
4.74	1.48167	14
4.74	1.48998	14
4.74	1.79639	14
4.74	1.87188	14
4.74	1.50722	14
5.6	1.8631	14
5.6	2.32143	14
5.6	2	14
3.34	0.260205	24.5
3.34	0.280469	24.5
3.34	0.310056	24.5
3.34	0.300555	24.5
3.34	0.34054	24.5
3.34	0.340528	24.5
3.34	0.340501	24.5
3.34	0.330394	24.5
3.34	0.319998	24.5
3.34	0.309602	24.5
3.34	0.320262	24.5
3.34	0.290587	24.5
3.34	0.299987	24.5
3.34	0.309401	24.5
3.34	0.299887	24.5
3.34	0.359694	24.5
3.34	0.369408	24.5
3.34	0.340363	24.5
3.34	0.329904	24.5
3.34	0.320392	24.5
3.34	0.320376	24.5
3.34	0.320045	24.5
3.34	0.360147	24.5
3.34	0.370833	24.5
3.34	0.349725	24.5
3.34	0.340262	24.5
3.34	0.349384	24.5
3.34	0.360031	24.5
3.34	0.340136	24.5
3.34	0.350193	24.5
3.34	0.360225	24.5
3.34	0.3293	24.5
3.34	0.339998	24.5
3.34	0.38967	24.5
3.34	0.378799	24.5
3.34	0.398307	24.5
3.34	0.398595	24.5
3.34	0.409784	24.5
3.34	0.469061	24.5
3.34	0.429657	24.5
3.34	0.429911	24.5
3.34	0.439653	24.5
3.34	0.469125	24.5
3.34	0.44899	24.5
3.34	0.43946	24.5
3.34	0.419312	24.5
3.34	0.429282	24.5
3.34	0.409092	24.5
3.34	0.499899	24.5
3.34	0.548604	24.5
0.467	1.37195	25
0.467	1.29675	25
0.467	1.49923	25
0.467	1.49198	25
0.467	1.69474	25
0.467	1.7259	25
0.467	1.78355	25
0.467	1.7886	25
0.467	1.87074	25
0.467	1.88327	25
0.467	1.83135	25
0.467	2.0768	25
0.467	2.26731	25
0.467	2.38042	25
0.467	2.43565	25
0.467	2.44183	25
0.467	2.62975	25
0.467	2.77848	25
0.467	3.02932	25
0.0475	4.46362	22
0.0475	7.30739	22
0.0475	4.54874	22
0.0475	8.45568	22
0.0475	5.416	22
0.0475	11.2245	22
0.0525	3.43252	22
0.0525	4.04364	22
0.0525	4.63245	22
0.0525	5.1362	22
0.0525	5.70082	22
0.0525	6.12336	22
0.0525	8.97837	22
0.0525	12.6687	22
0.0525	13.4943	22
0.06	3.54858	22
0.06	4.82123	22
0.06	4.53821	22
0.06	4.16002	22
0.06	3.40469	22
0.06	3.63868	22
0.06	4.98394	22
0.06	4.46435	22
0.06	3.96711	22
0.06	5.57253	22
0.06	5.38043	22
0.06	5.09514	22
0.06	9.15638	22
0.06	13.6144	22
0.06	14.3824	22
0.06	16.5451	22
0.06	15.5889	22
0.24	5.31915	22
0.24	3.19489	22
0.24	2	22
0.28	4.80769	22
0.39	4.80769	22
0.71	3.003	22
0.71	2.39808	22
0.77	3.003	22
0.99	2.66667	22
0.335	2.39808	22
0.335	2	22
0.335	1.20048	22
0.41	3.003	22
1.265	1.33333	22
0.284	1.33411	9
0.284	1.3955	9
0.284	1.25517	9
0.284	2.07457	9
0.285	1.30544	9
0.285	1.23258	9
0.55	1.20243	24
0.55	1.445	24
0.55	1.91303	24

## Sheet: Figure 6b
Length (m)	Frequency (Hz)	Thermoregulation
0.04	3.4852	Ectothermic
0.04	3.85514	Ectothermic
0.04	4.16667	Ectothermic
0.04	4.43925	Ectothermic
0.04	4.65343	Ectothermic
0.04	5.06231	Ectothermic
0.04	5.45171	Ectothermic
0.04	5.97741	Ectothermic
0.04	6.40576	Ectothermic
0.04	6.7757	Ectothermic
0.04	7.12617	Ectothermic
0.04	7.71028	Ectothermic
0.04	9.59891	Ectothermic
0.04	10.6893	Ectothermic
0.04	11.3707	Ectothermic
0.04	11.8185	Ectothermic
0.04	15.5763	Ectothermic
0.04	23.5592	Ectothermic
0.046	1.30213	Ectothermic
0.046	2.11323	Ectothermic
0.046	2.4342	Ectothermic
0.046	3.32989	Ectothermic
0.046	3.58607	Ectothermic
0.046	3.62922	Ectothermic
0.046	4.91003	Ectothermic
0.046	5.03568	Ectothermic
0.046	8.687	Ectothermic
0.046	9.32597	Ectothermic
0.046	9.34866	Ectothermic
0.052	2.15461	Ectothermic
0.052	4.25903	Ectothermic
0.052	4.37859	Ectothermic
0.052	5.46391	Ectothermic
0.052	5.65139	Ectothermic
0.052	6.63504	Ectothermic
0.052	7.16144	Ectothermic
0.052	7.66991	Ectothermic
0.052	7.94118	Ectothermic
0.052	8.6539	Ectothermic
0.052	8.68821	Ectothermic
0.052	8.84141	Ectothermic
0.052	8.87424	Ectothermic
0.052	9.31573	Ectothermic
0.052	9.65543	Ectothermic
0.052	9.84207	Ectothermic
0.052	9.90819	Ectothermic
0.052	11.0616	Ectothermic
0.052	12.5381	Ectothermic
0.052	13.3194	Ectothermic
0.052	14.7782	Ectothermic
0.052	16.558	Ectothermic
0.052	19.4766	Ectothermic
0.07	1.52252	Ectothermic
0.07	3.49726	Ectothermic
0.07	4.50481	Ectothermic
0.07	4.78502	Ectothermic
0.07	5.2351	Ectothermic
0.07	5.40651	Ectothermic
0.07	5.55684	Ectothermic
0.07	5.83532	Ectothermic
0.07	6.56485	Ectothermic
0.07	6.6501	Ectothermic
0.07	6.82323	Ectothermic
0.07	9.43849	Ectothermic
0.07	9.54694	Ectothermic
0.07	9.71694	Ectothermic
0.07	10.6609	Ectothermic
0.07	11.1541	Ectothermic
0.07	11.4551	Ectothermic
0.07	12.0347	Ectothermic
0.07	12.6339	Ectothermic
0.07	12.9127	Ectothermic
0.07	13.8135	Ectothermic
0.07	15.3165	Ectothermic
0.09	1.72762	Ectothermic
0.09	2.38498	Ectothermic
0.09	2.85795	Ectothermic
0.09	2.90922	Ectothermic
0.09	3.12776	Ectothermic
0.09	3.48377	Ectothermic
0.09	4.95655	Ectothermic
0.09	5.64938	Ectothermic
0.09	5.88742	Ectothermic
0.09	6.3923	Ectothermic
0.09	7.37522	Ectothermic
0.09	7.55961	Ectothermic
0.09	7.5782	Ectothermic
0.09	8.38955	Ectothermic
0.09	8.40735	Ectothermic
0.09	8.42379	Ectothermic
0.09	8.66265	Ectothermic
0.09	8.67789	Ectothermic
0.09	8.67876	Ectothermic
0.09	8.84795	Ectothermic
0.09	9.28906	Ectothermic
0.09	10.0161	Ectothermic
0.09	10.0995	Ectothermic
0.09	10.7106	Ectothermic
0.09	11.1485	Ectothermic
0.09	11.5401	Ectothermic
0.09	11.5547	Ectothermic
0.09	11.7745	Ectothermic
0.09	12.0476	Ectothermic
0.09	12.3013	Ectothermic
0.09	12.3683	Ectothermic
0.09	12.438	Ectothermic
0.09	12.5355	Ectothermic
0.09	12.5911	Ectothermic
0.09	12.6224	Ectothermic
0.09	12.6723	Ectothermic
0.09	12.9436	Ectothermic
0.09	13.0293	Ectothermic
0.09	13.1454	Ectothermic
0.09	13.248	Ectothermic
0.09	13.4339	Ectothermic
0.09	13.4999	Ectothermic
0.09	13.6397	Ectothermic
0.09	13.6719	Ectothermic
0.09	13.9262	Ectothermic
0.09	14.1107	Ectothermic
0.09	14.2444	Ectothermic
0.09	14.6042	Ectothermic
0.09	16.1102	Ectothermic
0.09	17.173	Ectothermic
0.095	2.03346	Ectothermic
0.095	2.89513	Ectothermic
0.095	3.41899	Ectothermic
0.095	4.14691	Ectothermic
0.095	4.34537	Ectothermic
0.095	4.34653	Ectothermic
0.095	4.60513	Ectothermic
0.095	4.88621	Ectothermic
0.095	4.88945	Ectothermic
0.095	5.06289	Ectothermic
0.095	5.10396	Ectothermic
0.095	5.40581	Ectothermic
0.095	5.46951	Ectothermic
0.095	5.66441	Ectothermic
0.095	5.92162	Ectothermic
0.095	5.9251	Ectothermic
0.095	6.2515	Ectothermic
0.095	6.27467	Ectothermic
0.095	6.31389	Ectothermic
0.095	6.51034	Ectothermic
0.095	6.53103	Ectothermic
0.095	6.59721	Ectothermic
0.095	6.68222	Ectothermic
0.095	6.70106	Ectothermic
0.095	6.7484	Ectothermic
0.095	6.78538	Ectothermic
0.095	6.85094	Ectothermic
0.095	7.63378	Ectothermic
0.095	8.15083	Ectothermic
0.095	8.62673	Ectothermic
0.095	9.53535	Ectothermic
0.095	12.0645	Ectothermic
0.135	2.36229	Ectothermic
0.135	2.37891	Ectothermic
0.135	2.57675	Ectothermic
0.135	3.80875	Ectothermic
0.135	4.15984	Ectothermic
0.135	4.28145	Ectothermic
0.135	5.53563	Ectothermic
0.135	8.09837	Ectothermic
0.135	8.28198	Ectothermic
0.135	9.11183	Ectothermic
0.135	10.014	Ectothermic
0.135	10.5729	Ectothermic
0.135	10.8065	Ectothermic
0.135	11.7997	Ectothermic
0.135	11.9905	Ectothermic
0.135	13.5517	Ectothermic
0.135	13.8315	Ectothermic
0.135	16.699	Ectothermic
0.135	17.1011	Ectothermic
0.135	19.116	Ectothermic
0.135	19.8062	Ectothermic
0.152	3.44071	Ectothermic
0.152	3.80518	Ectothermic
0.152	4.04788	Ectothermic
0.152	4.20156	Ectothermic
0.152	4.58999	Ectothermic
0.152	4.63656	Ectothermic
0.152	4.65656	Ectothermic
0.152	4.86625	Ectothermic
0.152	4.9372	Ectothermic
0.152	5.04787	Ectothermic
0.152	5.10677	Ectothermic
0.152	5.69887	Ectothermic
0.152	5.70859	Ectothermic
0.152	5.7164	Ectothermic
0.152	6.06333	Ectothermic
0.152	6.17386	Ectothermic
0.152	6.26029	Ectothermic
0.152	6.26591	Ectothermic
0.152	6.6416	Ectothermic
0.152	6.88307	Ectothermic
0.152	6.94471	Ectothermic
0.152	7.07674	Ectothermic
0.152	7.41464	Ectothermic
0.152	8.09974	Ectothermic
0.152	9.86947	Ectothermic
0.175	1.83332	Ectothermic
0.175	2.13697	Ectothermic
0.175	2.13731	Ectothermic
0.175	3.00938	Ectothermic
0.175	3.44122	Ectothermic
0.175	3.70264	Ectothermic
0.175	4.28941	Ectothermic
0.175	4.30122	Ectothermic
0.175	4.41445	Ectothermic
0.175	4.67575	Ectothermic
0.175	4.96965	Ectothermic
0.175	5.2074	Ectothermic
0.175	5.24045	Ectothermic
0.175	5.24181	Ectothermic
0.175	5.4358	Ectothermic
0.175	5.70664	Ectothermic
0.175	5.97725	Ectothermic
0.175	6.24974	Ectothermic
0.175	6.6473	Ectothermic
0.175	6.65809	Ectothermic
0.175	6.72506	Ectothermic
0.175	6.99546	Ectothermic
0.175	7.22243	Ectothermic
0.175	7.22451	Ectothermic
0.175	7.43844	Ectothermic
0.175	7.53038	Ectothermic
0.175	10.4706	Ectothermic
0.175	12.2484	Ectothermic
0.175	13.7025	Ectothermic
0.175	14.279	Ectothermic
0.175	14.6399	Ectothermic
0.175	17.8223	Ectothermic
0.225	1.68388	Ectothermic
0.225	2.1957	Ectothermic
0.225	2.26365	Ectothermic
0.225	2.28695	Ectothermic
0.225	2.47522	Ectothermic
0.225	2.65239	Ectothermic
0.225	2.77473	Ectothermic
0.225	2.86141	Ectothermic
0.225	3.03514	Ectothermic
0.225	3.07904	Ectothermic
0.225	3.43039	Ectothermic
0.225	3.7756	Ectothermic
0.225	3.79471	Ectothermic
0.225	3.82055	Ectothermic
0.225	3.90715	Ectothermic
0.225	3.96274	Ectothermic
0.225	4.69235	Ectothermic
0.225	4.73565	Ectothermic
0.225	4.80262	Ectothermic
0.225	5.2901	Ectothermic
0.225	5.3991	Ectothermic
0.232	2.12684	Ectothermic
0.232	2.66856	Ectothermic
0.232	3.33221	Ectothermic
0.232	3.536	Ectothermic
0.232	3.86376	Ectothermic
0.232	4.00593	Ectothermic
0.232	4.05883	Ectothermic
0.232	4.20746	Ectothermic
0.232	4.82278	Ectothermic
0.232	7.12407	Ectothermic
0.232	8.89265	Ectothermic
0.232	9.30404	Ectothermic
0.232	10.3972	Ectothermic
0.232	10.3985	Ectothermic
0.232	10.4695	Ectothermic
0.232	10.9089	Ectothermic
0.232	11.7789	Ectothermic
0.232	11.7994	Ectothermic
0.232	11.9931	Ectothermic
0.232	12.0964	Ectothermic
0.232	12.2188	Ectothermic
0.232	12.7293	Ectothermic
0.232	12.7837	Ectothermic
0.232	13.0718	Ectothermic
0.232	13.1169	Ectothermic
0.232	13.1275	Ectothermic
0.232	13.8958	Ectothermic
0.232	15.1663	Ectothermic
0.232	16.4201	Ectothermic
0.232	16.7295	Ectothermic
0.232	16.8884	Ectothermic
0.24	2.03633	Ectothermic
0.24	2.55645	Ectothermic
0.24	3.03302	Ectothermic
0.24	3.30458	Ectothermic
0.24	3.51028	Ectothermic
0.24	3.57631	Ectothermic
0.24	3.66722	Ectothermic
0.24	4.14304	Ectothermic
0.24	4.23436	Ectothermic
0.24	4.55225	Ectothermic
0.24	4.57185	Ectothermic
0.24	4.59618	Ectothermic
0.24	4.70998	Ectothermic
0.24	4.80099	Ectothermic
0.24	4.98127	Ectothermic
0.24	5.25504	Ectothermic
0.24	5.43453	Ectothermic
0.24	5.48053	Ectothermic
0.24	5.81935	Ectothermic
0.24	5.95554	Ectothermic
0.24	6.54479	Ectothermic
0.24	6.54524	Ectothermic
0.24	6.67928	Ectothermic
0.24	6.906	Ectothermic
0.24	6.92485	Ectothermic
0.24	6.95183	Ectothermic
0.24	6.97513	Ectothermic
0.24	7.00024	Ectothermic
0.24	7.17661	Ectothermic
0.24	7.36424	Ectothermic
0.24	7.38006	Ectothermic
0.24	8.55809	Ectothermic
0.24	8.69652	Ectothermic
0.24	8.88071	Ectothermic
0.24	8.99142	Ectothermic
0.24	10.6422	Ectothermic
0.24	10.7812	Ectothermic
0.24	12.2703	Ectothermic
0.24	12.3896	Ectothermic
0.24	12.9096	Ectothermic
0.293	2.30159	Ectothermic
0.293	2.73549	Ectothermic
0.293	2.89353	Ectothermic
0.293	3.0852	Ectothermic
0.293	3.16338	Ectothermic
0.293	3.34803	Ectothermic
0.293	3.6151	Ectothermic
0.293	3.67714	Ectothermic
0.293	4.93418	Ectothermic
0.293	4.98029	Ectothermic
0.293	5.10068	Ectothermic
0.293	5.68293	Ectothermic
0.293	5.96024	Ectothermic
0.293	6.27175	Ectothermic
0.293	6.64584	Ectothermic
0.293	6.79641	Ectothermic
0.293	8.5377	Ectothermic
0.293	9.45696	Ectothermic
0.293	9.84052	Ectothermic
0.293	10.4571	Ectothermic
0.293	11.2142	Ectothermic
0.293	11.6882	Ectothermic
0.293	12.0035	Ectothermic
0.293	12.2812	Ectothermic
0.293	12.4221	Ectothermic
0.293	12.4877	Ectothermic
0.293	12.5498	Ectothermic
0.293	13.6143	Ectothermic
0.293	13.9723	Ectothermic
0.293	14.1353	Ectothermic
0.293	15.0451	Ectothermic
0.293	15.4297	Ectothermic
0.568	1.75045	Ectothermic
0.568	1.77721	Ectothermic
0.568	1.8365	Ectothermic
0.568	1.8302	Ectothermic
0.568	1.98294	Ectothermic
0.568	2.00952	Ectothermic
0.568	1.99372	Ectothermic
0.568	1.99443	Ectothermic
0.568	2.11539	Ectothermic
0.568	2.17531	Ectothermic
0.568	2.23781	Ectothermic
0.568	2.30462	Ectothermic
0.568	2.39193	Ectothermic
0.568	2.72023	Ectothermic
0.568	2.99879	Ectothermic
0.568	3.16511	Ectothermic
0.568	3.40766	Ectothermic
0.568	3.53715	Ectothermic
0.568	3.74937	Ectothermic
0.568	3.87148	Ectothermic
0.568	3.97512	Ectothermic
0.568	3.97994	Ectothermic
0.568	4.00007	Ectothermic
0.568	4.56446	Ectothermic
0.568	5.34273	Ectothermic
0.568	5.32109	Ectothermic
0.568	5.33965	Ectothermic
0.568	6.38805	Ectothermic
0.284	1.33411	Ectothermic
0.284	1.3955	Ectothermic
0.284	1.25517	Ectothermic
0.284	2.07457	Ectothermic
0.285	1.30544	Ectothermic
0.285	1.23258	Ectothermic
0.121466	2.40459	Ectothermic
0.129843	3.22371	Ectothermic
0.13089	3.23943	Ectothermic
0.134031	3.28787	Ectothermic
0.136335	3.53484	Ectothermic
0.136963	3.48533	Ectothermic
0.137592	3.74574	Ectothermic
0.139058	4.07246	Ectothermic
0.140105	4.5144	Ectothermic
0.141361	4.66281	Ectothermic
0.146387	4.99068	Ectothermic
0.150995	6.25181	Ectothermic
0.55	1.20243	Ectothermic
0.55	1.445	Ectothermic
0.55	1.91303	Ectothermic
0.201	1.93394	Ectothermic
0.201	2.66271	Ectothermic
0.201	2.39181	Ectothermic
0.201	1.975	Ectothermic
0.201	2.11993	Ectothermic
0.201	2.41133	Ectothermic
0.201	2.84892	Ectothermic
0.201	3.32801	Ectothermic
0.201	1.97298	Ectothermic
0.201	2.30632	Ectothermic
0.201	2.70206	Ectothermic
0.201	3.11847	Ectothermic
0.201	2.68012	Ectothermic
0.201	3.03433	Ectothermic
0.201	3.4301	Ectothermic
0.201	3.09541	Ectothermic
0.201	3.67899	Ectothermic
0.201	4.01215	Ectothermic
0.201	3.51184	Ectothermic
0.201	4.38631	Ectothermic
0.201	4.0946	Ectothermic
0.201	3.7195	Ectothermic
0.201	3.26114	Ectothermic
0.201	3.48964	Ectothermic
0.201	4.6354	Ectothermic
0.201	3.59321	Ectothermic
0.201	4.46809	Ectothermic
0.201	4.69659	Ectothermic
0.201	3.8839	Ectothermic
0.201	4.1124	Ectothermic
0.201	4.42486	Ectothermic
0.201	4.86214	Ectothermic
0.201	5.50756	Ectothermic
0.201	5.04913	Ectothermic
0.201	4.69447	Ectothermic
0.201	4.40258	Ectothermic
0.201	4.54773	Ectothermic
0.201	5.0263	Ectothermic
0.201	4.83739	Ectothermic
0.201	5.33691	Ectothermic
0.514468	2.30792	Ectothermic
0.578698	2.29684	Ectothermic
0.612243	2.17324	Ectothermic
0.631181	2.01903	Ectothermic
0.657799	3.33248	Ectothermic
0.662142	3.18873	Ectothermic
0.6548	3.0246	Ectothermic
0.656169	2.67561	Ectothermic
0.6444	2.32678	Ectothermic
0.660434	2.2342	Ectothermic
0.656028	2.13162	Ectothermic
0.655998	2.01872	Ectothermic
0.680962	2.58291	Ectothermic
0.710218	2.80835	Ectothermic
0.682348	2.29551	Ectothermic
0.695438	2.11059	Ectothermic
0.702716	2.02838	Ectothermic
0.762631	2.26368	Ectothermic
0.781679	2.5303	Ectothermic
0.799181	2.46849	Ectothermic
0.835421	1.48269	Ectothermic
0.864733	1.92366	Ectothermic
0.885171	1.9234	Ectothermic
0.90844	1.58439	Ectothermic
0.909772	1.0917	Ectothermic
0.91558	0.968462	Ectothermic
0.952199	1.44013	Ectothermic
0.971198	1.522	Ectothermic
1.01505	1.74725	Ectothermic
1.04285	1.9727	Ectothermic
1.00914	1.45993	Ectothermic
1.02956	1.40835	Ectothermic
1.02952	1.25439	Ectothermic
1.07919	1.39745	Ectothermic
1.09686	1.95148	Ectothermic
1.11575	1.61252	Ectothermic
1.13472	1.58149	Ectothermic
1.16253	1.87879	Ectothermic
1.21652	1.77545	Ectothermic
0.35	3.48432	Ectothermic
0.35	2.24215	Ectothermic
0.35	2.6738	Ectothermic
0.35	3.27869	Ectothermic
0.35	5.31915	Ectothermic
0.35	3.83142	Ectothermic
0.35	3.67647	Ectothermic
0.35	1.94175	Ectothermic
0.4	5.61798	Ectothermic
0.4	4.5045	Ectothermic
0.4	4.85437	Ectothermic
0.4	6.66667	Ectothermic
0.4	4.65116	Ectothermic
0.33	4.85437	Ectothermic
0.33	5.10204	Ectothermic
0.33	4.46429	Ectothermic
0.33	5.37634	Ectothermic
0.34	14.9254	Ectothermic
0.34	13.8889	Ectothermic
0.34	12.1951	Ectothermic
0.3	6.49351	Ectothermic
0.3	5.58659	Ectothermic
0.31	12.0482	Ectothermic
0.31	5.52486	Ectothermic
0.31	4.97512	Ectothermic
2.25	0.67	Ectothermic
0.98	1.12	Ectothermic
2.25	0.95	Ectothermic
0.93	1.25	Ectothermic
0.97	1.13	Ectothermic
2.25	0.78	Ectothermic
0.163	1.92838	Ectothermic
0.163	1.87533	Ectothermic
0.163	1.81698	Ectothermic
0.163	2.06101	Ectothermic
0.163	2.49072	Ectothermic
0.158	2.07336	Ectothermic
0.158	2.73281	Ectothermic
0.158	2.99444	Ectothermic
0.158	3.00211	Ectothermic
0.158	2.98722	Ectothermic
0.149	1.85853	Ectothermic
0.149	1.97075	Ectothermic
0.149	2.36835	Ectothermic
0.149	2.6965	Ectothermic
0.179	1.76852	Ectothermic
0.179	1.69768	Ectothermic
0.179	1.99248	Ectothermic
0.179	2.49717	Ectothermic
0.179	2.60759	Ectothermic
0.171	2.07224	Ectothermic
0.171	2.23103	Ectothermic
0.171	2.50121	Ectothermic
0.171	2.5358	Ectothermic
0.171	2.86967	Ectothermic
0.97	0.460177	Ectothermic
0.95	0.424779	Ectothermic
0.95	1.62832	Ectothermic
0.87	1.68142	Ectothermic
0.87	2.24779	Ectothermic
0.84	2.47788	Ectothermic
0.84	3.41593	Ectothermic
0.84	3.76991	Ectothermic
0.81	4.23009	Ectothermic
0.81	4.53097	Ectothermic
0.81	5.69912	Ectothermic
0.92	0.846474	Ectothermic
0.93	0.827988	Ectothermic
0.93	1.80303	Ectothermic
0.97	3.01702	Ectothermic
0.91	4.17145	Ectothermic
0.87	4.04646	Ectothermic
0.87	4.16799	Ectothermic
0.83	4.59306	Ectothermic
0.93	1.38053	Ectothermic
0.98	2.0177	Ectothermic
0.98	2.69027	Ectothermic
0.98	2.84956	Ectothermic
0.98	2.90266	Ectothermic
0.96	4.0885	Ectothermic
0.9	5.76991	Ectothermic
0.157	2.01456	Ectothermic
0.157	3.0334	Ectothermic
0.157	2.15331	Ectothermic
0.157	3.32149	Ectothermic
0.157	2.79013	Ectothermic
0.157	3.14468	Ectothermic
0.157	3.05057	Ectothermic
0.157	2.57452	Ectothermic
0.157	2.17048	Ectothermic
0.157	2.52486	Ectothermic
0.157	2.69094	Ectothermic
0.157	2.8294	Ectothermic
0.157	3.01211	Ectothermic
0.157	3.1228	Ectothermic
0.157	3.27783	Ectothermic
0.157	3.76511	Ectothermic
0.157	3.98663	Ectothermic
0.157	3.12858	Ectothermic
0.157	3.05668	Ectothermic
0.157	3.20066	Ectothermic
0.157	2.85202	Ectothermic
0.157	2.99603	Ectothermic
0.157	3.71009	Ectothermic
0.157	4.02572	Ectothermic
0.157	3.81548	Ectothermic
0.157	3.63275	Ectothermic
0.157	3.44454	Ectothermic
0.157	3.36178	Ectothermic
0.157	3.12926	Ectothermic
0.157	3.1683	Ectothermic
0.157	3.42853	Ectothermic
0.157	3.58912	Ectothermic
0.157	3.72201	Ectothermic
0.157	3.88812	Ectothermic
0.157	3.66644	Ectothermic
0.157	3.78813	Ectothermic
0.157	4.07059	Ectothermic
0.157	4.71283	Ectothermic
0.157	4.34216	Ectothermic
0.157	3.4067	Ectothermic
0.157	3.62264	Ectothermic
0.157	3.8109	Ectothermic
0.157	3.96594	Ectothermic
0.157	4.0212	Ectothermic
0.157	4.17637	Ectothermic
0.157	4.61934	Ectothermic
0.157	3.93837	Ectothermic
0.157	3.99384	Ectothermic
0.157	4.16003	Ectothermic
0.157	3.81698	Ectothermic
0.157	4.65314	Ectothermic
0.157	5.25144	Ectothermic
0.157	4.6811	Ectothermic
0.157	4.44332	Ectothermic
0.045	7.79677	Ectothermic
0.045	9.31496	Ectothermic
0.045	10.6083	Ectothermic
0.045	12.1265	Ectothermic
0.045	15.1441	Ectothermic
0.045	16.7376	Ectothermic
0.045	19.381	Ectothermic
0.045	20.5987	Ectothermic
0.064	6.58771	Ectothermic
0.064	8.32813	Ectothermic
0.064	8.51599	Ectothermic
0.064	10.4065	Ectothermic
0.064	12.0166	Ectothermic
0.064	13.4784	Ectothermic
0.064	13.8328	Ectothermic
0.064	15.762	Ectothermic
0.064	17.1104	Ectothermic
0.107	4.17869	Ectothermic
0.107	4.36668	Ectothermic
0.107	5.21032	Ectothermic
0.107	5.21144	Ectothermic
0.107	7.02937	Ectothermic
0.107	7.68659	Ectothermic
0.107	9.01835	Ectothermic
0.107	9.78782	Ectothermic
0.107	11.2502	Ectothermic
0.107	10.9342	Ectothermic
0.107	12.0418	Ectothermic
0.107	15.078	Ectothermic
0.107	14.8566	Ectothermic
0.164	3.55805	Ectothermic
0.164	4.06367	Ectothermic
0.164	4.40075	Ectothermic
0.164	4.85019	Ectothermic
0.164	5.88015	Ectothermic
0.164	6.74157	Ectothermic
0.164	5.82397	Ectothermic
0.164	8.40824	Ectothermic
0.164	10.4494	Ectothermic
0.164	10.5618	Ectothermic
0.164	11.6667	Ectothermic
0.164	13.2397	Ectothermic
0.164	13.8577	Ectothermic
0.228	2.21136	Ectothermic
0.228	2.26799	Ectothermic
0.228	2.54953	Ectothermic
0.228	3.3742	Ectothermic
0.228	3.11298	Ectothermic
0.228	3.97544	Ectothermic
0.228	4.44436	Ectothermic
0.228	6.28058	Ectothermic
0.228	6.82463	Ectothermic
0.228	6.93836	Ectothermic
0.228	8.46425	Ectothermic
0.228	8.28987	Ectothermic
0.228	3.43404	Ectothermic
0.228	11.7208	Ectothermic
0.228	13.2027	Ectothermic
0.27	2.15474	Ectothermic
0.27	2.51104	Ectothermic
0.27	2.75528	Ectothermic
0.27	3.44862	Ectothermic
0.27	3.67399	Ectothermic
0.27	4.83512	Ectothermic
0.27	4.91106	Ectothermic
0.27	5.30539	Ectothermic
0.27	7.00964	Ectothermic
0.27	6.09438	Ectothermic
0.27	7.1255	Ectothermic
0.27	8.54978	Ectothermic
0.27	9.24472	Ectothermic
0.31	1.4	Ectothermic
9.5	0.2	Ectothermic
1.6	0.6	Ectothermic
0.3	1.75	Ectothermic
2.99	0.77	Ectothermic
1	1.5	Ectothermic
0.65	1.8	Ectothermic
2.98	0.15	Ectothermic
0.52	1.48	Ectothermic
1.7	0.73	Ectothermic
2.5	0.4	Ectothermic
1.15	0.46	Ectothermic
0.52	2.23	Ectothermic
0.57	1.17	Ectothermic
0.7	2.4	Ectothermic
3.57	0.51	Ectothermic
6	0.21	Ectothermic
1.3	0.89	Ectothermic
0.0475	4.46362	Ectothermic
0.0475	7.30739	Ectothermic
0.0475	4.54874	Ectothermic
0.0475	8.45568	Ectothermic
0.0475	5.416	Ectothermic
0.0475	11.2245	Ectothermic
0.0525	3.43252	Ectothermic
0.0525	4.04364	Ectothermic
0.0525	4.63245	Ectothermic
0.0525	5.1362	Ectothermic
0.0525	5.70082	Ectothermic
0.0525	6.12336	Ectothermic
0.0525	8.97837	Ectothermic
0.0525	12.6687	Ectothermic
0.0525	13.4943	Ectothermic
0.06	3.54858	Ectothermic
0.06	4.82123	Ectothermic
0.06	4.53821	Ectothermic
0.06	4.16002	Ectothermic
0.06	3.40469	Ectothermic
0.06	3.63868	Ectothermic
0.06	4.98394	Ectothermic
0.06	4.46435	Ectothermic
0.06	3.96711	Ectothermic
0.06	5.57253	Ectothermic
0.06	5.38043	Ectothermic
0.06	5.09514	Ectothermic
0.06	9.15638	Ectothermic
0.06	13.6144	Ectothermic
0.06	14.3824	Ectothermic
0.06	16.5451	Ectothermic
0.06	15.5889	Ectothermic
0.467	1.37195	Ectothermic
0.467	1.29675	Ectothermic
0.467	1.49923	Ectothermic
0.467	1.49198	Ectothermic
0.467	1.69474	Ectothermic
0.467	1.7259	Ectothermic
0.467	1.78355	Ectothermic
0.467	1.7886	Ectothermic
0.467	1.87074	Ectothermic
0.467	1.88327	Ectothermic
0.467	1.83135	Ectothermic
0.467	2.0768	Ectothermic
0.467	2.26731	Ectothermic
0.467	2.38042	Ectothermic
0.467	2.43565	Ectothermic
0.467	2.44183	Ectothermic
0.467	2.62975	Ectothermic
0.467	2.77848	Ectothermic
0.467	3.02932	Ectothermic
0.24	5.31915	Ectothermic
0.24	3.19489	Ectothermic
0.24	2	Ectothermic
0.28	4.80769	Ectothermic
0.39	4.80769	Ectothermic
0.71	3.003	Ectothermic
0.71	2.39808	Ectothermic
0.77	3.003	Ectothermic
0.99	2.66667	Ectothermic
0.335	2.39808	Ectothermic
0.335	2	Ectothermic
0.335	1.20048	Ectothermic
0.41	3.003	Ectothermic
1.265	1.33333	Ectothermic
1.83	3.76029	Endothermic
1.83	2.65349	Endothermic
1.83	2.74095	Endothermic
1.83	1.45927	Endothermic
1.83	2.90583	Endothermic
1.83	2.23589	Endothermic
1.83	2.90574	Endothermic
1.83	2.22609	Endothermic
1.83	2.60469	Endothermic
1.83	2.31345	Endothermic
1.83	2.73576	Endothermic
1.83	2.7311	Endothermic
2.2	3.3198	Endothermic
2.2	3.21326	Endothermic
2.2	3.75913	Endothermic
2.2	4.50796	Endothermic
2.2	3.08235	Endothermic
2.2	3.14802	Endothermic
2.2	3	Endothermic
2.2	2.65444	Endothermic
2.2	2.86783	Endothermic
2.2	3.01712	Endothermic
2.2	2.69007	Endothermic
2.2	2.93396	Endothermic
2.58	1.64125	Endothermic
2.58	3.00839	Endothermic
2.58	1.62378	Endothermic
2.58	2.16084	Endothermic
2.58	1.50629	Endothermic
2.58	2.02238	Endothermic
2.58	2.90769	Endothermic
2.58	1.91329	Endothermic
2.58	1.59021	Endothermic
2.58	2.00979	Endothermic
2.58	2.93706	Endothermic
2.58	2.16923	Endothermic
2.58	2.34126	Endothermic
2.58	2.35385	Endothermic
2.58	1.88811	Endothermic
2.58	0.709091	Endothermic
2.58	2.11888	Endothermic
2.58	1.97622	Endothermic
2.58	0.99021	Endothermic
2.58	2.06853	Endothermic
2.58	1.46014	Endothermic
2.58	1.41399	Endothermic
2.58	2.48811	Endothermic
2.58	0.872727	Endothermic
2.58	1.59441	Endothermic
2.58	1.5986	Endothermic
2.58	1.1035	Endothermic
2.58	0.918881	Endothermic
2.58	1.13287	Endothermic
2.58	1.74126	Endothermic
2.58	1.0993	Endothermic
2.58	2.32867	Endothermic
2.58	1.73706	Endothermic
2.58	1.37203	Endothermic
2.58	2.13566	Endothermic
2.58	2.26573	Endothermic
2.58	1.65023	Endothermic
2.58	1.04056	Endothermic
2.58	1.70412	Endothermic
2.58	1.3049	Endothermic
2.58	2.20699	Endothermic
2.58	2.21119	Endothermic
2.58	2.77343	Endothermic
2.58	2.35815	Endothermic
2.58	1.27133	Endothermic
2.58	1.69091	Endothermic
2.58	1.23776	Endothermic
2.58	2.14825	Endothermic
2.58	2.17343	Endothermic
2.58	2.73986	Endothermic
2.58	1.21678	Endothermic
2.58	1.0951	Endothermic
2.58	2.47133	Endothermic
2.9	2.88728	Endothermic
2.9	2.88764	Endothermic
2.9	3.5644	Endothermic
2.9	3.7431	Endothermic
2.9	3.24503	Endothermic
2.9	3.40739	Endothermic
2.9	3.76764	Endothermic
2.9	3.40673	Endothermic
2.9	3.40801	Endothermic
3.55	1.5789	Endothermic
3.55	1.70286	Endothermic
3.55	1.16092	Endothermic
3.55	0.883462	Endothermic
3.55	0.669816	Endothermic
3.55	0.734282	Endothermic
3.55	1.22926	Endothermic
3.55	1.51075	Endothermic
3.55	1.50671	Endothermic
3.55	1.51534	Endothermic
3.55	0.883626	Endothermic
3.55	1.09287	Endothermic
3.55	0.904484	Endothermic
3.55	0.78958	Endothermic
3.55	0.61028	Endothermic
3.55	1.36991	Endothermic
3.55	0.665871	Endothermic
3.55	1.41302	Endothermic
3.55	1.44712	Endothermic
3.75	2.58055	Endothermic
3.75	1.59415	Endothermic
3.75	1.59008	Endothermic
3.75	1.5892	Endothermic
3.75	1.58014	Endothermic
3.75	1.39681	Endothermic
3.75	1.3931	Endothermic
3.75	1.52707	Endothermic
3.75	2.10411	Endothermic
3.75	1.38457	Endothermic
3.75	1.51391	Endothermic
3.75	1.17501	Endothermic
3.75	2.32523	Endothermic
3.75	1.68166	Endothermic
3.75	1.37293	Endothermic
3.75	1.4766	Endothermic
3.75	0.848309	Endothermic
3.75	1.71117	Endothermic
3.75	1.79045	Endothermic
3.75	2.23873	Endothermic
3.75	2.17975	Endothermic
3.75	2.91967	Endothermic
3.75	1.88188	Endothermic
3.75	2.69355	Endothermic
3.75	1.99522	Endothermic
3.75	1.99456	Endothermic
3.75	1.7824	Endothermic
3.75	0.752055	Endothermic
3.75	2.56764	Endothermic
3.75	1.31177	Endothermic
3.75	2.16378	Endothermic
3.75	2.17802	Endothermic
3.75	2.01247	Endothermic
3.75	2.16109	Endothermic
3.75	2.16404	Endothermic
3.75	3.20989	Endothermic
3.75	2.31172	Endothermic
3.75	1.99274	Endothermic
3.75	2.48682	Endothermic
3.75	0.827623	Endothermic
3.75	1.67679	Endothermic
3.75	2.17279	Endothermic
3.75	1.51414	Endothermic
4.74	1.86378	Endothermic
4.74	2.31655	Endothermic
4.74	1.50209	Endothermic
4.74	1.34705	Endothermic
4.74	1.53554	Endothermic
4.74	1.48566	Endothermic
4.74	1.55278	Endothermic
4.74	1.47332	Endothermic
4.74	1.57389	Endothermic
4.74	1.68272	Endothermic
4.74	1.76248	Endothermic
4.74	1.87197	Endothermic
4.74	1.55616	Endothermic
4.74	1.62004	Endothermic
4.74	1.8549	Endothermic
4.74	1.75773	Endothermic
4.74	1.0735	Endothermic
4.74	1.75833	Endothermic
4.74	1.87193	Endothermic
4.74	1.98845	Endothermic
4.74	1.66604	Endothermic
4.74	1.4857	Endothermic
4.74	1.68657	Endothermic
4.74	1.553	Endothermic
4.74	1.48167	Endothermic
4.74	1.48998	Endothermic
4.74	1.79639	Endothermic
4.74	1.87188	Endothermic
4.74	1.50722	Endothermic
5.6	1.8631	Endothermic
5.6	2.32143	Endothermic
5.6	2	Endothermic
19	0.28	Endothermic
19	0.28	Endothermic
19	0.25	Endothermic
19	0.27	Endothermic
19	0.28	Endothermic
19	0.28	Endothermic
19	0.23	Endothermic
3.34	0.260205	Endothermic
3.34	0.280469	Endothermic
3.34	0.310056	Endothermic
3.34	0.300555	Endothermic
3.34	0.34054	Endothermic
3.34	0.340528	Endothermic
3.34	0.340501	Endothermic
3.34	0.330394	Endothermic
3.34	0.319998	Endothermic
3.34	0.309602	Endothermic
3.34	0.320262	Endothermic
3.34	0.290587	Endothermic
3.34	0.299987	Endothermic
3.34	0.309401	Endothermic
3.34	0.299887	Endothermic
3.34	0.359694	Endothermic
3.34	0.369408	Endothermic
3.34	0.340363	Endothermic
3.34	0.329904	Endothermic
3.34	0.320392	Endothermic
3.34	0.320376	Endothermic
3.34	0.320045	Endothermic
3.34	0.360147	Endothermic
3.34	0.370833	Endothermic
3.34	0.349725	Endothermic
3.34	0.340262	Endothermic
3.34	0.349384	Endothermic
3.34	0.360031	Endothermic
3.34	0.340136	Endothermic
3.34	0.350193	Endothermic
3.34	0.360225	Endothermic
3.34	0.3293	Endothermic
3.34	0.339998	Endothermic
3.34	0.38967	Endothermic
3.34	0.378799	Endothermic
3.34	0.398307	Endothermic
3.34	0.398595	Endothermic
3.34	0.409784	Endothermic
3.34	0.469061	Endothermic
3.34	0.429657	Endothermic
3.34	0.429911	Endothermic
3.34	0.439653	Endothermic
3.34	0.469125	Endothermic
3.34	0.44899	Endothermic
3.34	0.43946	Endothermic
3.34	0.419312	Endothermic
3.34	0.429282	Endothermic
3.34	0.409092	Endothermic
3.34	0.499899	Endothermic
3.34	0.548604	Endothermic
5.60144	0.513741	Endothermic
5.60144	0.473827	Endothermic
5.62701	0.432876	Endothermic
7.42934	0.378889	Endothermic
7.42934	0.354476	Endothermic
7.70506	0.228825	Endothermic
8.21243	0.228825	Endothermic
8.21243	0.228825	Endothermic
8.99573	0.211047	Endothermic
9.45795	0.201242	Endothermic
9.89873	0.196512	Endothermic
10.5026	0.201242	Endothermic
10.36	0.22028	Endothermic
12.4873	0.186492	Endothermic
13.2491	0.186492	Endothermic
13.0099	0.172003	Endothermic
13.6162	0.168761	Endothermic
1.03	0.77	Endothermic
1.09	1.09	Endothermic
1.03	1.14	Endothermic
1.09	1	Endothermic
1.09	1.2	Endothermic
1.03	1.14	Endothermic
1.03	1.26	Endothermic
1.64	0.55	Endothermic
1.64	0.71	Endothermic
1.43	0.8	Endothermic
1.43	0.92	Endothermic
1.43	1.14	Endothermic
4.50608	0.538778	Endothermic
4.52614	0.441663	Endothermic
5.73402	0.401298	Endothermic
5.74353	0.493545	Endothermic
5.93481	0.452734	Endothermic
5.94704	0.447601	Endothermic
6.50546	0.426296	Endothermic
6.50675	0.382836	Endothermic
6.51709	0.488817	Endothermic
6.56995	0.508313	Endothermic
7.00279	0.360472	Endothermic
7.04194	0.482531	Endothermic
7.04778	0.307781	Endothermic
7.05673	0.467063	Endothermic
7.14579	0.393631	Endothermic
7.75758	0.278243	Endothermic
7.83123	0.415418	Endothermic
7.90841	0.510915	Endothermic
7.94722	0.327485	Endothermic
8.00701	0.467132	Endothermic
8.02301	0.477911	Endothermic
8.02718	0.36053	Endothermic
8.07536	0.386695	Endothermic
8.15521	0.467143	Endothermic
8.22959	0.282372	Endothermic
8.43044	0.339459	Endothermic
8.44329	0.448517	Endothermic
8.58064	0.490571	Endothermic
8.60044	0.424357	Endothermic
8.60339	0.352429	Endothermic
8.60396	0.34002	Endothermic
8.76349	0.333988	Endothermic
8.76386	0.326457	Endothermic
8.77496	0.496211	Endothermic
8.81384	0.411434	Endothermic
9.39513	0.281498	Endothermic
9.43687	0.231888	Endothermic
9.73055	0.221917	Endothermic
9.76046	0.383019	Endothermic
9.86791	0.253639	Endothermic
9.91873	0.430697	Endothermic
9.92406	0.321752	Endothermic
9.95241	0.206908	Endothermic
9.96336	0.34398	Endothermic
10.0312	0.238418	Endothermic
10.0674	0.307911	Endothermic
10.1335	0.244319	Endothermic
10.1654	0.404854	Endothermic
10.2118	0.312974	Endothermic
10.3804	0.300978	Endothermic
10.4657	0.295154	Endothermic
10.5493	0.327061	Endothermic
10.589	0.389983	Endothermic
10.625	0.187044	Endothermic
10.6374	0.300008	Endothermic
11.3558	0.27656	Endothermic
11.4005	0.299544	Endothermic
11.405	0.24237	Endothermic
11.4079	0.210684	Endothermic
11.6075	0.361275	Endothermic
11.6648	0.227827	Endothermic
11.9195	0.354291	Endothermic
11.9547	0.215908	Endothermic
11.9585	0.18196	Endothermic
11.9755	0.254525	Endothermic
12.1375	0.397746	Endothermic
12.1456	0.277937	Endothermic
12.1715	0.264249	Endothermic
12.2021	0.204278	Endothermic
12.3482	0.243184	Endothermic
12.3615	0.409592	Endothermic
12.6778	0.263831	Endothermic
12.7332	0.225634	Endothermic
12.9077	0.322377	Endothermic
12.9976	0.205629	Endothermic
13.0371	0.361324	Endothermic
13.0684	0.297646	Endothermic
13.1825	0.221635	Endothermic
13.1834	0.213484	Endothermic
14.0692	0.235041	Endothermic
14.1986	0.411666	Endothermic
14.6857	0.223113	Endothermic
14.7069	0.307547	Endothermic
14.7106	0.269087	Endothermic
14.781	0.183793	Endothermic
16.5966	0.215288	Endothermic
16.6206	0.297731	Endothermic
18.3992	0.335372	Endothermic
18.5275	0.212875	Endothermic
19.1714	0.27583	Endothermic
19.2646	0.18147	Endothermic
19.3299	0.263533	Endothermic
19.365	0.297784	Endothermic
20.5221	0.174809	Endothermic
20.676	0.252623	Endothermic
21.0592	0.249357	Endothermic
21.1588	0.175958	Endothermic
21.8024	0.244141	Endothermic
21.8485	0.234398	Endothermic
21.8571	0.18935	Endothermic
21.9345	0.253465	Endothermic
21.9457	0.192461	Endothermic
21.9844	0.223219	Endothermic
22.2035	0.258894	Endothermic
22.215	0.195307	Endothermic
22.3898	0.23137	Endothermic
22.5366	0.184184	Endothermic
22.5371	0.182096	Endothermic
22.539	0.173693	Endothermic
22.5407	0.16676	Endothermic
22.5727	0.233645	Endothermic
22.5803	0.194358	Endothermic
22.7747	0.154721	Endothermic
22.8022	0.242568	Endothermic
22.8475	0.250195	Endothermic
22.951	0.196591	Endothermic
23.0002	0.185695	Endothermic
23.6587	0.218204	Endothermic
23.7657	0.172294	Endothermic
24.4885	0.239448	Endothermic
24.5547	0.167049	Endothermic
25.3037	0.221445	Endothermic
25.3161	0.169799	Endothermic
1.27619	1.47	Endothermic
1.27793	1.35	Endothermic
1.00454	1.55	Endothermic
0.776677	2.18	Endothermic
0.73703	2.33	Endothermic
0.698456	2.56	Endothermic
0.655074	2.29	Endothermic
0.454203	3.5	Endothermic
1.25	0.296105	Heterothermic
1.25	0.351344	Heterothermic
1.25	0.453961	Heterothermic
1.25	0.494491	Heterothermic
1.14	0.715501	Heterothermic
1.14	0.795249	Heterothermic
1.14	0.803963	Heterothermic
1.14	0.884898	Heterothermic
1.14	0.895592	Heterothermic
1.14	0.927129	Heterothermic
1.14	0.955805	Heterothermic
1.14	1.15464	Heterothermic
0.82	0.732189	Heterothermic
0.82	0.772086	Heterothermic
0.82	0.805336	Heterothermic
0.82	0.830172	Heterothermic
0.82	0.804069	Heterothermic
0.82	0.886818	Heterothermic
0.82	0.886918	Heterothermic
0.82	0.881417	Heterothermic
0.82	0.91032	Heterothermic
0.82	0.955992	Heterothermic
0.82	1.01619	Heterothermic
0.82	0.915861	Heterothermic
0.82	1.00796	Heterothermic
0.82	1.10288	Heterothermic
0.82	1.18922	Heterothermic
0.82	1.09199	Heterothermic
0.82	1.02618	Heterothermic
0.82	1.03203	Heterothermic
0.82	1.29067	Heterothermic
1.5	8.57	Heterothermic
1.5	2.55	Heterothermic
1.5	1.2	Heterothermic
1.5	4.44	Heterothermic
1.5	6.15	Heterothermic
1.5	2.02	Heterothermic
1.96	6.49	Heterothermic
2.08	4.15	Heterothermic
2.2	3.16	Heterothermic
1.96	2.94	Heterothermic
2.08	1.54	Heterothermic
2.2	1.07	Heterothermic
1	1.03	Heterothermic
